# Supplementary material for: {2-Morpholino-N-[1-(2-pyrid­yl)ethyl­idene]ethanamine-κ3 N,N′,N′′}bis­(thio­cyanato-κN)copper(II)
Source: Acta Crystallogr Sect E Struct Rep Online. 2010 Dec 11;67(Pt 1):m58. doi: 10.1107/S1600536810050889 (PMC3050323; doi:10.1107/S1600536810050889)
Supplement: Supplementary file 2 [file e-67-00m58-Isup2.hkl]

# 
# h,k,l, Fc-squared, Fo-squared, sigma(Fo-squared) and status flag 
# 
data_I
_shelx_title ' sad in P2(1)/c' 
_shelx_refln_list_code          4 
_shelx_F_calc_maximum      195.34 
_exptl_crystal_F_000       852.00 
_reflns_d_resolution_high  0.7828 
 
loop_ 
 _symmetry_equiv_pos_as_xyz 
 'x, y, z' 
 '-x, y+1/2, -z+1/2' 
 '-x, -y, -z' 
 'x, -y-1/2, z-1/2' 
 
_cell_length_a    10.6912 
_cell_length_b    14.0350 
_cell_length_c    12.2530 
_cell_angle_alpha  90.000 
_cell_angle_beta   92.203 
_cell_angle_gamma  90.000 
 
_shelx_F_squared_multiplier     1.000 
 
loop_ 
 _refln_index_h 
 _refln_index_k 
 _refln_index_l 
 _refln_F_squared_calc 
 _refln_F_squared_meas 
 _refln_F_squared_sigma 
 _refln_observed_status 
   2   0   0     2766.93     2811.58     38.18 o 
   3   0   0    21445.29    21542.91    266.79 o 
   4   0   0     3306.06     3490.38     49.36 o 
   5   0   0       53.22       38.97      8.91 o 
   6   0   0     2661.63     2442.31     46.93 o 
   7   0   0     4061.70     4056.23     72.50 o 
   8   0   0      192.77      180.35     13.14 o 
   9   0   0       15.55       10.18      6.91 o 
  10   0   0      313.05      249.44     26.75 o 
  11   0   0      787.53      945.83     48.00 o 
  12   0   0      196.64      193.57     27.54 o 
  13   0   0        0.15       18.49     17.31 o 
   1   1   0    17774.83    17031.73    369.50 o 
   2   1   0      207.85      239.22      4.65 o 
   3   1   0     1406.76     1524.31     19.43 o 
   4   1   0      672.08      564.20     10.11 o 
   5   1   0     6766.15     6751.69     70.01 o 
   6   1   0      539.06      515.77     18.23 o 
   7   1   0     4917.52     4706.36     52.70 o 
   8   1   0     3808.26     3844.21     50.28 o 
   9   1   0        2.39        3.16      8.24 o 
  10   1   0     3018.30     3148.29     68.14 o 
  11   1   0      887.66      898.03     32.40 o 
  12   1   0       11.82       14.06     10.92 o 
  13   1   0     1000.65     1036.27     53.68 o 
   0   2   0    34916.71    34108.43    415.71 o 
   1   2   0     3794.69     3986.90     38.83 o 
   2   2   0      383.81      407.99      7.12 o 
   3   2   0     3584.69     3495.96     37.14 o 
   4   2   0     4867.12     5011.61     48.25 o 
   5   2   0     1382.39     1277.98     16.82 o 
   6   2   0     2810.74     2579.96     32.31 o 
   7   2   0       27.29       21.76      4.95 o 
   8   2   0     1706.62     1633.74     27.95 o 
   9   2   0     6391.50     6309.61     77.08 o 
  10   2   0      138.35      118.85     14.55 o 
  11   2   0       35.54       25.29     12.39 o 
  12   2   0     1687.22     1702.40     48.60 o 
  13   2   0       16.44       28.79     10.67 o 
   1   3   0    10675.44    10993.14     94.33 o 
   2   3   0     7909.44     8240.07     81.07 o 
   3   3   0     2736.21     2954.03     32.32 o 
   4   3   0     4183.88     4267.90     45.85 o 
   5   3   0     2406.62     2440.21     27.28 o 
   6   3   0      402.14      364.54      9.38 o 
   7   3   0      999.17     1054.12     18.38 o 
   8   3   0      268.98      256.88     11.39 o 
   9   3   0      196.55      197.16     11.10 o 
  10   3   0      412.92      384.28     30.29 o 
  11   3   0       87.08       70.98     13.97 o 
  12   3   0       14.13       20.39      7.09 o 
  13   3   0      468.66      527.04     36.59 o 
   0   4   0      803.37      833.49     14.42 o 
   1   4   0     6921.17     7397.70     60.93 o 
   2   4   0     1348.31     1550.27     18.84 o 
   3   4   0     1463.48     1435.73     18.34 o 
   4   4   0      625.53      736.03     12.18 o 
   5   4   0      995.63      919.17     13.82 o 
   6   4   0     1559.01     1398.88     19.26 o 
   7   4   0       41.69       53.38      4.98 o 
   8   4   0     4784.74     4879.84     63.68 o 
   9   4   0     1332.60     1358.02     26.20 o 
  10   4   0     1397.68     1386.27     32.85 o 
  11   4   0       35.63       39.64      9.76 o 
  12   4   0      108.96      115.73     13.38 o 
  13   4   0      347.41      372.23     28.09 o 
   1   5   0       79.27       79.64      2.94 o 
   2   5   0        1.47        2.38      2.78 o 
   3   5   0        7.24        6.50      2.18 o 
   4   5   0      125.74      141.57      5.61 o 
   5   5   0     2835.84     2939.48     35.15 o 
   6   5   0      148.68      136.51      6.50 o 
   7   5   0        1.10        7.66      3.58 o 
   8   5   0     1128.72     1034.51     17.86 o 
   9   5   0      849.93      785.14     29.53 o 
  10   5   0     1309.60     1259.51     27.74 o 
  11   5   0        0.32        6.65      7.18 o 
  12   5   0       32.22       40.61     13.56 o 
  13   5   0       37.72       20.63     14.03 o 
   0   6   0     1094.43     1158.16     17.32 o 
   1   6   0      125.85      134.34      6.07 o 
   2   6   0      648.42      723.21     11.28 o 
   3   6   0     3605.88     3925.89     36.19 o 
   4   6   0       71.61      107.34      5.19 o 
   5   6   0      247.39      216.09      7.35 o 
   6   6   0      202.28      210.93     10.80 o 
   7   6   0     1246.75     1262.17     18.29 o 
   8   6   0      150.96      151.39      8.59 o 
   9   6   0       76.63       54.70      6.35 o 
  10   6   0      204.74      209.17     13.31 o 
  11   6   0       22.79       28.35     17.51 o 
  12   6   0       28.59       25.19     13.77 o 
   1   7   0      138.30      101.15      3.85 o 
   2   7   0     5271.51     5097.46     49.13 o 
   3   7   0      550.53      577.37     10.94 o 
   4   7   0        3.08        5.06      2.29 o 
   5   7   0     4733.56     4699.39     48.93 o 
   6   7   0      181.38      206.56      8.33 o 
   7   7   0       10.63        6.38      3.64 o 
   8   7   0      202.63      218.03      9.76 o 
   9   7   0      110.74      103.20      7.18 o 
  10   7   0      131.48      149.90     13.65 o 
  11   7   0       84.30      124.29     31.67 o 
  12   7   0       80.12       78.19     16.82 o 
   0   8   0      109.38      112.70      5.90 o 
   1   8   0      114.58       98.21      4.07 o 
   2   8   0     1723.57     1620.58     19.79 o 
   3   8   0      880.49      838.34     30.24 o 
   4   8   0     1809.18     1921.46     21.62 o 
   5   8   0     2039.19     1886.21     21.92 o 
   6   8   0     1399.11     1360.11     20.43 o 
   7   8   0       84.60       84.07      7.13 o 
   8   8   0      777.68      778.23     15.09 o 
   9   8   0      655.08      682.00     18.79 o 
  10   8   0       10.03        6.25      7.08 o 
  11   8   0       12.03       -6.45     11.09 o 
  12   8   0     1545.88     1676.03     54.80 o 
   1   9   0     3520.35     3474.18     31.64 o 
   2   9   0      819.83      788.89     12.63 o 
   3   9   0      131.04      123.46      6.69 o 
   4   9   0     5485.54     5399.25     54.66 o 
   5   9   0      335.76      340.78      9.86 o 
   6   9   0      225.61      217.03      8.97 o 
   7   9   0     4490.61     4611.96     51.38 o 
   8   9   0       59.10       79.22      8.11 o 
   9   9   0      110.84      107.97      9.60 o 
  10   9   0      817.12      847.85     24.10 o 
  11   9   0      179.84      155.47     20.56 o 
   0  10   0     5183.60     4885.82     60.69 o 
   1  10   0      198.79      175.26      5.72 o 
   2  10   0     1789.82     1804.39     22.68 o 
   3  10   0     7561.92     7535.39     79.66 o 
   4  10   0     3752.85     3779.34     53.82 o 
   5  10   0       78.21       80.62      6.88 o 
   6  10   0      367.32      362.94     10.93 o 
   7  10   0     1602.03     1584.84     31.44 o 
   8  10   0      650.42      628.50     21.42 o 
   9  10   0      666.30      642.80     18.74 o 
  10  10   0       36.78       54.38      9.64 o 
  11  10   0      295.19      293.07     26.84 o 
   1  11   0     1677.94     1660.50     18.96 o 
   2  11   0     1400.91     1344.66     20.44 o 
   3  11   0     3874.36     3766.94     52.34 o 
   4  11   0      232.59      220.03     17.12 o 
   5  11   0      522.28      506.16     20.36 o 
   6  11   0     1803.45     1796.01     34.46 o 
   7  11   0     1730.76     1740.19     34.15 o 
   8  11   0     1642.39     1642.82     30.33 o 
   9  11   0      472.62      460.68     22.50 o 
  10  11   0     2163.10     2181.82     42.71 o 
   0  12   0     7800.21     7700.04    127.15 o 
   1  12   0      214.03      230.57      9.26 o 
   2  12   0     1683.53     1662.10     24.29 o 
   3  12   0     1912.44     1886.24     29.52 o 
   4  12   0      256.75      264.83     15.90 o 
   5  12   0     1055.53     1093.16     25.21 o 
   6  12   0     1463.52     1492.70     30.86 o 
   7  12   0      897.77      878.52     23.66 o 
   8  12   0      308.36      301.80     18.57 o 
   9  12   0      290.62      279.58     15.06 o 
  10  12   0        0.75        6.64     10.01 o 
   1  13   0     3439.62     3402.51     40.52 o 
   2  13   0     1664.81     1677.92     25.20 o 
   3  13   0      956.11      984.48     20.64 o 
   4  13   0      360.09      368.54     15.73 o 
   5  13   0      565.40      575.41     23.34 o 
   6  13   0      514.07      544.09     27.95 o 
   7  13   0     1456.19     1488.99     32.64 o 
   8  13   0        6.98        7.93      6.89 o 
   9  13   0        9.68       10.13      7.46 o 
   0  14   0      793.14      775.53     30.54 o 
   1  14   0       20.93       23.78      6.88 o 
   2  14   0      231.27      207.42     24.31 o 
   3  14   0      315.30      324.97     13.81 o 
   4  14   0      253.10      258.79     12.85 o 
   5  14   0     1381.91     1370.99     30.75 o 
   6  14   0     2414.27     2402.16     44.24 o 
   7  14   0       12.53       13.70      7.88 o 
   8  14   0      382.40      381.48     17.52 o 
   1  15   0      289.32      284.42     15.99 o 
   2  15   0     2409.52     2399.37     57.44 o 
   3  15   0        8.47        3.71      8.09 o 
   4  15   0      354.78      348.85     20.82 o 
   5  15   0      732.81      767.30     22.81 o 
   6  15   0      413.22      380.08     16.91 o 
   7  15   0       53.26       32.13      7.91 o 
   0  16   0       78.34       66.54     15.54 o 
   1  16   0      157.79      145.36     15.39 o 
   2  16   0      130.74      127.42     14.82 o 
   3  16   0      240.64      282.53     19.77 o 
   4  16   0       54.37       39.74     11.68 o 
   5  16   0       79.27       54.10     15.25 o 
   6  16   0       43.82       43.36     14.54 o 
   1  17   0       19.47       20.27      8.37 o 
   2  17   0      164.61      166.46     16.30 o 
   3  17   0        0.01       -4.57      8.53 o 
   4  17   0        5.24       -1.86      9.38 o 
 -13   1   1       63.61       80.11     10.96 o 
 -12   1   1      602.49      622.04     20.22 o 
 -11   1   1      489.15      504.67     20.42 o 
 -10   1   1      357.05      369.42     13.83 o 
  -9   1   1        1.86        2.53      5.90 o 
  -8   1   1     2100.74     2060.30     31.60 o 
  -7   1   1      207.90      170.82      7.75 o 
  -6   1   1      190.70      197.78      9.43 o 
  -5   1   1     4829.26     5168.26     54.29 o 
  -4   1   1       79.42      129.17      4.76 o 
  -3   1   1     2518.27     2668.77     28.76 o 
  -2   1   1     2847.32     2983.80     30.34 o 
  -1   1   1     7807.90     7879.70     56.67 o 
   0   1   1     2833.23     2242.28     80.61 o 
   1   1   1      235.38      285.75      3.85 o 
   2   1   1       13.49       20.54      3.06 o 
   3   1   1     1115.66     1155.37     14.19 o 
   4   1   1     2188.63     2172.84     26.55 o 
   5   1   1      553.82      572.04     11.26 o 
   6   1   1     7171.73     7244.78     69.53 o 
   7   1   1       95.54      107.45      6.18 o 
   8   1   1      240.98      223.94      8.89 o 
   9   1   1      130.16      147.91     12.41 o 
  10   1   1       57.48       69.60     12.76 o 
  11   1   1      423.70      391.79     33.84 o 
  12   1   1      128.13      109.97     16.11 o 
  13   1   1      193.06      232.45     21.84 o 
 -13   2   1       37.38       31.73     10.51 o 
 -12   2   1        0.67       -4.82      8.06 o 
 -11   2   1       32.51       25.19      8.96 o 
 -10   2   1      266.80      294.83     14.70 o 
  -9   2   1      964.47      950.29     20.25 o 
  -8   2   1     1243.86     1228.31     23.22 o 
  -7   2   1      767.19      760.54     16.62 o 
  -6   2   1     2411.42     2533.96     31.64 o 
  -5   2   1     5557.16     5451.90     57.74 o 
  -4   2   1     6645.72     6785.14     69.49 o 
  -3   2   1      290.48      304.18      5.89 o 
  -2   2   1     3996.26     3909.04     39.65 o 
  -1   2   1       37.13       65.27      5.27 o 
   0   2   1      296.65      262.60      4.39 o 
   1   2   1        7.59        6.01      1.35 o 
   2   2   1     1642.62     1780.55     18.32 o 
   3   2   1     1689.03     1808.55     21.25 o 
   4   2   1       69.67       41.48      3.43 o 
   5   2   1      600.95      667.17     11.96 o 
   6   2   1      181.37      177.05      8.34 o 
   7   2   1     1030.43      995.79     19.48 o 
   8   2   1      304.04      315.23     10.05 o 
   9   2   1      808.92      791.75     23.72 o 
  10   2   1     1598.34     1509.24     35.18 o 
  11   2   1        1.00       -1.95     10.13 o 
  12   2   1     1366.58     1348.32     42.97 o 
  13   2   1      553.68      580.89     29.30 o 
 -13   3   1      483.67      485.67     42.29 o 
 -12   3   1      612.54      597.80     30.46 o 
 -11   3   1     2176.98     1972.90    139.24 o 
 -10   3   1        1.87        1.38      3.83 o 
  -9   3   1     3062.09     3000.92     44.12 o 
  -8   3   1      327.82      333.26     10.97 o 
  -7   3   1      830.04      816.97     14.49 o 
  -6   3   1     3871.56     3691.31     36.59 o 
  -5   3   1      316.72      340.39      8.13 o 
  -4   3   1      434.72      520.64      8.93 o 
  -3   3   1     4835.50     4693.46     44.61 o 
  -2   3   1        2.20        5.69      2.03 o 
  -1   3   1     8430.96     8371.79     91.51 o 
   0   3   1     4037.87     4225.79     38.29 o 
   1   3   1     3213.08     3409.51     35.69 o 
   2   3   1    20433.47    20596.76    178.99 o 
   3   3   1      729.57      940.19     12.18 o 
   4   3   1      171.11      137.27      4.90 o 
   5   3   1     9338.95     9191.52     93.88 o 
   6   3   1     2578.62     2478.00     31.29 o 
   7   3   1        0.13       -1.46      3.95 o 
   8   3   1     2263.48     2326.79     36.05 o 
   9   3   1     1360.16     1390.82     26.53 o 
  10   3   1      489.48      460.51     26.94 o 
  11   3   1     1721.23     1686.24     47.14 o 
  12   3   1      734.29      720.02     31.25 o 
  13   3   1       70.78       81.17     15.91 o 
 -13   4   1      243.94      251.41     34.23 o 
 -12   4   1       15.49       17.88     11.06 o 
 -11   4   1     1224.61     1227.40     61.36 o 
 -10   4   1      587.22      585.18     17.52 o 
  -9   4   1      183.06      166.36      9.47 o 
  -8   4   1     4632.27     4530.51     49.40 o 
  -7   4   1     1761.66     1720.46     21.70 o 
  -6   4   1      146.14      179.52      7.12 o 
  -5   4   1      728.08      659.88     11.26 o 
  -4   4   1    10196.11    10405.50     95.30 o 
  -3   4   1     3590.53     3505.46     34.80 o 
  -2   4   1     1260.04     1094.18     19.82 o 
  -1   4   1     4247.33     4141.74     35.36 o 
   0   4   1      566.37      494.29      6.39 o 
   1   4   1     2644.48     2529.71     27.18 o 
   2   4   1     2539.33     2494.88     27.64 o 
   3   4   1    11221.63    11571.54    114.32 o 
   4   4   1    16631.24    17050.19    152.02 o 
   5   4   1     1653.67     1720.08     21.30 o 
   6   4   1      715.71      706.90     13.65 o 
   7   4   1     4729.24     4782.76     54.96 o 
   8   4   1      444.06      469.86     14.20 o 
   9   4   1        3.72        7.55      5.42 o 
  10   4   1     1128.87     1174.27     30.60 o 
  11   4   1      118.03      172.69     14.83 o 
  12   4   1      196.43      198.33     20.10 o 
  13   4   1      615.12      677.44     35.71 o 
 -13   5   1      231.41      282.92     26.15 o 
 -12   5   1      137.41      173.42     20.29 o 
 -11   5   1      607.87      564.11     61.57 o 
 -10   5   1     2775.07     2868.02     45.17 o 
  -9   5   1     1482.02     1573.11     24.04 o 
  -8   5   1      395.20      425.24     10.60 o 
  -7   5   1     4800.69     4802.19     47.31 o 
  -6   5   1     5789.59     5754.27     58.09 o 
  -5   5   1     2185.30     2177.82     25.60 o 
  -4   5   1     9746.71     9892.28     91.36 o 
  -3   5   1    16871.98    17175.59    165.82 o 
  -2   5   1     7657.40     7931.59     78.83 o 
  -1   5   1      433.88      350.06      6.61 o 
   0   5   1     2248.79     1965.88     18.85 o 
   1   5   1    10093.71    10635.65     87.20 o 
   2   5   1      255.97      223.03      8.10 o 
   3   5   1     6781.50     6804.13     70.23 o 
   4   5   1       10.42       16.13      3.17 o 
   5   5   1      166.24      192.07      6.74 o 
   6   5   1     1120.98     1020.96     16.14 o 
   7   5   1     4631.76     4628.04     53.86 o 
   8   5   1       66.61       70.28      6.48 o 
   9   5   1      758.41      815.79     19.98 o 
  10   5   1      356.89      323.61     17.88 o 
  11   5   1     4069.85     4061.53     70.79 o 
  12   5   1      444.51      454.48     19.86 o 
  13   5   1       17.36       30.39     25.77 o 
 -12   6   1        0.04        1.53     25.38 o 
 -11   6   1      831.94      790.67     34.64 o 
 -10   6   1     2429.87     2430.57     63.12 o 
  -9   6   1        2.60       -1.99      4.29 o 
  -8   6   1     1379.58     1367.62     19.89 o 
  -7   6   1     2848.02     2765.54     33.34 o 
  -6   6   1      155.37      172.71      7.28 o 
  -5   6   1     4670.02     4526.20     46.63 o 
  -4   6   1     3855.45     4177.44     42.66 o 
  -3   6   1        5.32       11.88      2.77 o 
  -2   6   1     3349.17     3131.77     34.53 o 
  -1   6   1        7.13       19.06      2.44 o 
   0   6   1     1948.95     1959.52     19.44 o 
   1   6   1    13100.72    12864.27     99.35 o 
   2   6   1     1744.10     1858.74     19.33 o 
   3   6   1     2743.96     2845.39     26.01 o 
   4   6   1    16811.72    17318.01    170.63 o 
   5   6   1     4216.92     4217.73     44.20 o 
   6   6   1     5089.04     5080.82     52.76 o 
   7   6   1      859.04      827.06     15.27 o 
   8   6   1     2784.16     2781.49     37.66 o 
   9   6   1      400.54      402.87     13.06 o 
  10   6   1      666.13      632.12     22.63 o 
  11   6   1     1822.55     1785.17     36.13 o 
  12   6   1      936.02     1012.01     40.62 o 
 -12   7   1      390.02      393.52     29.71 o 
 -11   7   1      412.62      363.31     27.38 o 
 -10   7   1     1683.99     1674.90     36.69 o 
  -9   7   1     2681.07     2621.45     39.18 o 
  -8   7   1       81.74       81.72      6.12 o 
  -7   7   1      344.08      364.85     10.29 o 
  -6   7   1     7146.57     7015.75     69.93 o 
  -5   7   1      104.52      120.35      5.94 o 
  -4   7   1       81.91       62.73      3.45 o 
  -3   7   1     6964.34     6875.94    112.08 o 
  -2   7   1     1048.82     1132.11     15.81 o 
  -1   7   1      882.89      750.79      9.84 o 
   0   7   1      732.89      595.68      8.66 o 
   1   7   1     1067.56     1068.01     12.27 o 
   2   7   1     6629.89     6724.69     68.11 o 
   3   7   1     2389.47     2400.47     24.66 o 
   4   7   1     1079.82     1058.34     14.28 o 
   5   7   1     4644.54     4741.16     49.57 o 
   6   7   1      850.46      904.21     14.75 o 
   7   7   1      117.37      144.59      8.07 o 
   8   7   1      114.55      132.93      7.91 o 
   9   7   1      576.79      582.01     14.47 o 
  10   7   1       63.82       47.44      8.71 o 
  11   7   1     1532.21     1610.37     51.05 o 
  12   7   1      187.41      212.47     23.20 o 
 -12   8   1      312.35      337.19     37.97 o 
 -11   8   1      594.09      592.83     33.05 o 
 -10   8   1       22.86       19.73      7.05 o 
  -9   8   1      188.64      191.49     11.48 o 
  -8   8   1     4574.53     4580.89     73.10 o 
  -7   8   1       47.42       67.65      5.77 o 
  -6   8   1      141.21      164.69      8.42 o 
  -5   8   1     3524.91     3556.96     35.29 o 
  -4   8   1    10547.55    10736.50    107.75 o 
  -3   8   1     1497.64     1446.73     20.01 o 
  -2   8   1     1818.25     1817.75     23.32 o 
  -1   8   1    12101.73    11999.27     99.89 o 
   0   8   1     1197.63     1163.54     14.04 o 
   1   8   1     1422.01     1430.73     15.64 o 
   2   8   1     6858.56     6991.77     66.09 o 
   3   8   1        7.80       11.41      2.91 o 
   4   8   1      660.00      646.91     10.97 o 
   5   8   1      302.63      335.07      8.35 o 
   6   8   1      152.15      138.53      6.95 o 
   7   8   1      555.02      569.90     12.40 o 
   8   8   1       58.83       57.84      6.27 o 
   9   8   1      391.20      360.00     13.61 o 
  10   8   1     1051.25     1021.16     38.94 o 
  11   8   1       17.48       22.79     12.92 o 
  12   8   1      942.80      940.24     40.59 o 
 -11   9   1     1330.48     1404.35     48.96 o 
 -10   9   1      158.52      151.76     13.29 o 
  -9   9   1      690.20      700.54     19.14 o 
  -8   9   1      163.77      166.27     11.66 o 
  -7   9   1      583.62      590.10     18.02 o 
  -6   9   1      538.36      550.55     12.29 o 
  -5   9   1     2874.41     2813.22     37.96 o 
  -4   9   1      138.94      138.24      8.20 o 
  -3   9   1      594.67      598.97     11.38 o 
  -2   9   1      272.76      281.76      7.78 o 
  -1   9   1     1093.36      990.45     13.23 o 
   0   9   1       70.98      105.17      4.35 o 
   1   9   1     1194.65     1275.57     14.97 o 
   2   9   1     4308.39     4106.08     43.27 o 
   3   9   1     3213.43     3224.68     35.16 o 
   4   9   1       10.44       12.14      3.47 o 
   5   9   1      439.81      429.90      9.56 o 
   6   9   1     5090.80     4968.11     49.89 o 
   7   9   1      354.20      375.71     10.96 o 
   8   9   1       77.56       86.56      7.28 o 
   9   9   1     1416.84     1386.94     32.14 o 
  10   9   1       81.64       73.35     15.39 o 
  11   9   1       35.93       49.79     15.02 o 
 -11  10   1      215.16      267.69     26.28 o 
 -10  10   1      300.22      306.75     15.51 o 
  -9  10   1      532.08      563.43     18.14 o 
  -8  10   1      179.81      179.42     12.58 o 
  -7  10   1        1.57       -1.98      5.66 o 
  -6  10   1        3.57       -4.27      4.97 o 
  -5  10   1      295.51      310.07     14.40 o 
  -4  10   1      314.07      268.45     10.99 o 
  -3  10   1       30.85       35.36      5.75 o 
  -2  10   1     1224.35     1153.44     17.89 o 
  -1  10   1      153.42      149.66      5.51 o 
   0  10   1       81.03       76.62      5.06 o 
   1  10   1     1799.02     1743.10     19.20 o 
   2  10   1        2.01        4.25      2.82 o 
   3  10   1      346.62      338.36      8.42 o 
   4  10   1       25.02       24.22      4.14 o 
   5  10   1      113.45      101.32      7.62 o 
   6  10   1      428.06      396.37     17.45 o 
   7  10   1       20.59       22.07      4.87 o 
   8  10   1      506.74      519.96     18.09 o 
   9  10   1     1031.73     1029.90     26.32 o 
  10  10   1       15.66       19.10     13.44 o 
  11  10   1       93.92       89.23     32.85 o 
 -10  11   1      180.97      179.98     13.01 o 
  -9  11   1      244.60      228.34     13.56 o 
  -8  11   1      268.57      307.06     17.04 o 
  -7  11   1       48.67      114.90     44.92 o 
  -6  11   1       31.88       26.80      7.03 o 
  -5  11   1      545.41      478.41     15.73 o 
  -4  11   1      143.95      147.84      8.51 o 
  -3  11   1       41.70       47.81      6.54 o 
  -2  11   1       36.19       39.32      5.63 o 
  -1  11   1      206.72      217.97     10.47 o 
   0  11   1       43.83       50.61      3.93 o 
   1  11   1        1.48        4.97      2.82 o 
   2  11   1      212.70      217.57      7.71 o 
   3  11   1        6.03        4.14      2.69 o 
   4  11   1        0.98        0.48      3.85 o 
   5  11   1     1719.86     1666.59     27.40 o 
   6  11   1      296.75      305.84     15.02 o 
   7  11   1       55.23       53.83      7.65 o 
   8  11   1       38.34       28.40      8.18 o 
   9  11   1      115.53       99.07     12.04 o 
  10  11   1       31.71       27.64     13.90 o 
 -10  12   1        6.08        8.18      7.85 o 
  -9  12   1      588.14      603.49     19.92 o 
  -8  12   1       67.08       82.12     10.36 o 
  -7  12   1        3.20        3.94      6.56 o 
  -6  12   1      105.76      117.45     10.63 o 
  -5  12   1      658.33      661.01     23.38 o 
  -4  12   1        7.25       12.52      5.75 o 
  -3  12   1     1185.88     1133.71     23.86 o 
  -2  12   1     4823.41     4750.49     70.82 o 
  -1  12   1      284.11      270.96      9.63 o 
   0  12   1     2179.22     2162.43     28.31 o 
   1  12   1      825.52      841.41     12.92 o 
   2  12   1       77.38       77.49      6.20 o 
   3  12   1       54.05       50.02      5.63 o 
   4  12   1      153.55      147.75      8.50 o 
   5  12   1      115.11      109.40      7.79 o 
   6  12   1      126.70      137.49     11.75 o 
   7  12   1       46.18       50.01      7.87 o 
   8  12   1        8.24       14.86      7.61 o 
   9  12   1     1470.01     1434.69     33.02 o 
  10  12   1       23.05       28.96     14.60 o 
  -9  13   1      522.02      504.17     19.89 o 
  -8  13   1      353.99      366.07     18.83 o 
  -7  13   1        4.97        5.70      7.21 o 
  -6  13   1      870.76      883.97     36.40 o 
  -5  13   1       16.94       11.89      6.02 o 
  -4  13   1      334.29      343.03     23.13 o 
  -3  13   1      146.07      117.73      9.55 o 
  -2  13   1       41.89       46.01      9.75 o 
  -1  13   1      778.33      727.62     15.28 o 
   0  13   1      397.90      404.02     13.37 o 
   1  13   1        8.71        5.78      5.59 o 
   2  13   1       29.25       25.89      5.04 o 
   3  13   1      287.57      290.52     11.46 o 
   4  13   1       51.53       46.99      6.54 o 
   5  13   1        6.81        3.34      5.25 o 
   6  13   1      606.68      622.38     17.69 o 
   7  13   1        7.80        8.96      5.72 o 
   8  13   1      647.74      648.25     22.03 o 
   9  13   1      440.92      461.20     21.36 o 
  -8  14   1      568.70      649.14     22.90 o 
  -7  14   1      526.78      542.58     23.91 o 
  -6  14   1      487.47      523.33     20.44 o 
  -5  14   1     1538.99     1509.80     31.86 o 
  -4  14   1     1134.85     1097.68     26.46 o 
  -3  14   1      207.95      217.52     11.64 o 
  -2  14   1      591.53      613.37     21.01 o 
  -1  14   1     1460.98     1452.76     30.71 o 
   0  14   1     1187.43     1200.46     27.53 o 
   1  14   1      130.22      125.45     10.65 o 
   2  14   1     1589.57     1630.68     32.96 o 
   3  14   1      239.42      200.25     15.30 o 
   4  14   1       31.20       25.86      7.80 o 
   5  14   1       60.58       56.83      7.74 o 
   6  14   1        4.21        2.53      6.06 o 
   7  14   1     1075.86     1097.54     22.85 o 
   8  14   1       19.91       17.46      8.88 o 
  -7  15   1      197.19      246.17     16.47 o 
  -6  15   1     3054.14     2931.81    137.52 o 
  -5  15   1       30.02       26.33      7.21 o 
  -4  15   1        5.22        6.53      6.09 o 
  -3  15   1     1865.73     1898.00     37.10 o 
  -2  15   1      163.68      135.17     13.82 o 
  -1  15   1     1430.38     1414.45     31.46 o 
   0  15   1     1208.72     1247.76     29.10 o 
   1  15   1     1543.70     1508.81     32.56 o 
   2  15   1       98.25       93.08     14.08 o 
   3  15   1      112.09      113.82     12.99 o 
   4  15   1       10.64        1.46      5.10 o 
   5  15   1     1191.64     1232.63     29.67 o 
   6  15   1      245.71      269.55     14.56 o 
   7  15   1      260.82      260.44     14.89 o 
  -6  16   1       24.04       21.67     10.70 o 
  -5  16   1       92.93      100.07     11.44 o 
  -4  16   1       18.62       11.01      8.63 o 
  -3  16   1      144.51      146.35     23.93 o 
  -2  16   1     1551.77     1558.17     40.66 o 
  -1  16   1      266.09      264.51     18.78 o 
   0  16   1       84.91       93.33     10.79 o 
   1  16   1     1851.25     1935.94     39.05 o 
   2  16   1       85.17       75.31     10.23 o 
   3  16   1      281.06      280.24     20.24 o 
   4  16   1     3266.72     3243.10     84.49 o 
   5  16   1      105.70       96.14     13.52 o 
   6  16   1      312.99      307.87     29.53 o 
  -4  17   1      901.60      897.86     32.07 o 
  -3  17   1     1212.73     1235.95     37.37 o 
  -2  17   1      252.35      210.68     18.07 o 
  -1  17   1      686.41      727.40     28.19 o 
   0  17   1      257.09      253.48     16.27 o 
   1  17   1      280.99      277.85     16.99 o 
   2  17   1      366.20      410.31     20.16 o 
   3  17   1     1582.23     1621.72     73.09 o 
   4  17   1       95.76      134.03     24.27 o 
 -13   0   2      441.63      478.24     53.51 o 
 -12   0   2     4694.01     4752.46     97.03 o 
 -11   0   2      820.16      829.63     24.37 o 
 -10   0   2      251.40      287.44     16.93 o 
  -9   0   2     5380.10     5430.17    125.12 o 
  -8   0   2       80.52       56.51      6.56 o 
  -7   0   2     4738.56     4428.81     56.47 o 
  -6   0   2     2415.34     2288.36     40.66 o 
  -5   0   2     5600.25     5849.86     68.18 o 
  -4   0   2     4076.61     3853.60    107.72 o 
  -3   0   2      365.05      328.13     10.00 o 
  -2   0   2    13397.38    13809.50    206.71 o 
  -1   0   2     8144.68     8430.93    126.92 o 
   0   0   2    33510.16    33491.04    521.89 o 
   1   0   2       66.45       29.90      5.11 o 
   2   0   2     2223.02     1999.74     39.34 o 
   3   0   2      207.08      117.25     12.20 o 
   4   0   2     8762.00     9097.85    117.31 o 
   5   0   2     5191.67     5035.68     69.45 o 
   6   0   2      380.50      330.91     16.32 o 
   7   0   2     7781.92     7720.97    105.43 o 
   8   0   2    11051.70    10970.55    187.39 o 
   9   0   2     1781.36     1813.42     48.24 o 
  10   0   2     1439.50     1456.91     59.80 o 
  11   0   2     1839.61     1917.63     72.79 o 
  12   0   2     1095.87     1089.44     55.08 o 
  13   0   2       14.67       44.85     20.46 o 
 -13   1   2      982.66     1029.66     31.55 o 
 -12   1   2      100.90       94.31     10.31 o 
 -11   1   2     2639.24     2607.53     44.20 o 
 -10   1   2     2045.49     2056.96     28.51 o 
  -9   1   2       78.11       73.86      5.85 o 
  -8   1   2     1688.37     1703.29     23.90 o 
  -7   1   2       21.36       19.17      4.06 o 
  -6   1   2     1875.26     1924.84     23.90 o 
  -5   1   2    10955.77    11223.71     93.55 o 
  -4   1   2      316.72      300.36      6.48 o 
  -3   1   2       71.87       53.49      5.10 o 
  -2   1   2     7652.87     7737.60     83.04 o 
  -1   1   2      102.19       78.17      2.76 o 
   0   1   2     2070.44     2248.77     21.46 o 
   1   1   2    21858.09    21995.85    196.46 o 
   2   1   2       45.37       23.58      1.74 o 
   3   1   2     2573.68     2569.39     26.16 o 
   4   1   2     1953.28     1635.62     18.79 o 
   5   1   2     1151.63     1033.23     13.82 o 
   6   1   2     1350.27     1325.83     17.36 o 
   7   1   2     5650.50     5485.80     55.27 o 
   8   1   2      543.18      535.37     19.93 o 
   9   1   2      265.58      271.83     16.09 o 
  10   1   2      392.83      410.83     20.05 o 
  11   1   2       31.90       25.63     11.24 o 
  12   1   2      635.24      716.58     74.56 o 
  13   1   2      369.09      425.01     28.19 o 
 -13   2   2      748.45      822.87     28.16 o 
 -12   2   2      503.85      470.69     22.39 o 
 -11   2   2      431.29      436.04     14.86 o 
 -10   2   2       13.47       22.53      5.25 o 
  -9   2   2      918.03      928.18     17.90 o 
  -8   2   2       97.60      101.59      7.27 o 
  -7   2   2      870.41      851.29     16.09 o 
  -6   2   2      856.08      715.11     27.64 o 
  -5   2   2      218.90      213.76      7.75 o 
  -4   2   2     6775.74     6874.29     63.41 o 
  -3   2   2     1627.92     1382.43     16.33 o 
  -2   2   2    20529.82    21248.94    160.63 o 
  -1   2   2     3499.64     3396.97     37.97 o 
   0   2   2    38159.50    38199.13    329.61 o 
   1   2   2     8190.10     8822.17     86.26 o 
   2   2   2     8772.49     8718.19     72.17 o 
   3   2   2     2689.20     2654.39     42.70 o 
   4   2   2      254.28      224.78      6.72 o 
   5   2   2     4843.45     4632.51     46.71 o 
   6   2   2      353.02      307.57     10.71 o 
   7   2   2       62.77       60.50      4.96 o 
   8   2   2    14411.85    14289.04    193.83 o 
   9   2   2      104.14      124.09     12.18 o 
  10   2   2      895.41      899.30     26.99 o 
  11   2   2     1662.05     1760.03     50.77 o 
  12   2   2      176.71      195.54     19.61 o 
  13   2   2      109.10       86.39     16.26 o 
 -13   3   2        8.10       -6.36     10.92 o 
 -12   3   2      637.57      652.96     30.60 o 
 -11   3   2      665.68      629.97     16.74 o 
 -10   3   2      295.78      266.42     11.00 o 
  -9   3   2       59.50       71.33      9.21 o 
  -8   3   2     3375.87     3186.90     44.87 o 
  -7   3   2     1010.02      912.51     18.47 o 
  -6   3   2       80.94       80.97      6.10 o 
  -5   3   2     7424.65     7303.41     69.60 o 
  -4   3   2      289.55      258.95      6.18 o 
  -3   3   2      793.34      853.45      9.52 o 
  -2   3   2     5113.70     5196.60     43.47 o 
  -1   3   2     6985.78     7232.55     70.40 o 
   0   3   2    14089.98    14842.68    157.21 o 
   1   3   2      866.66      802.15      9.86 o 
   2   3   2      868.29      922.53     10.47 o 
   3   3   2    10986.40    11549.16    114.19 o 
   4   3   2     1114.31     1190.08     16.68 o 
   5   3   2      132.37      151.03      9.59 o 
   6   3   2     3146.55     3120.67     39.83 o 
   7   3   2     3815.75     3876.89     51.74 o 
   8   3   2      858.74      863.26     25.73 o 
   9   3   2     1576.27     1602.48     36.03 o 
  10   3   2     2183.72     2117.73     44.55 o 
  11   3   2       17.13       21.41      9.01 o 
  12   3   2       64.65       39.03     12.76 o 
  13   3   2      635.58      620.20     38.16 o 
 -13   4   2       22.66       31.67     14.16 o 
 -12   4   2      481.88      352.48    125.51 o 
 -11   4   2      287.26      277.43     20.49 o 
 -10   4   2      254.98      262.85     12.09 o 
  -9   4   2      967.39      946.19     20.11 o 
  -8   4   2      659.39      657.14     15.16 o 
  -7   4   2       74.80       73.74      6.13 o 
  -6   4   2      406.31      420.42      9.52 o 
  -5   4   2       94.06      111.15      5.17 o 
  -4   4   2    13632.43    13938.05    125.52 o 
  -3   4   2     3578.43     3785.24     43.93 o 
  -2   4   2      354.05      391.38     12.69 o 
  -1   4   2     9998.95     9803.33    108.06 o 
   0   4   2       17.18       17.66      2.60 o 
   1   4   2      973.09     1064.93     13.88 o 
   2   4   2     5362.67     5306.69     49.71 o 
   3   4   2     1074.14      955.22     12.63 o 
   4   4   2      182.49      191.77      6.55 o 
   5   4   2       29.92        6.93      3.08 o 
   6   4   2     2019.11     1990.13     26.86 o 
   7   4   2       23.51       27.35      4.49 o 
   8   4   2        9.27        9.79      7.04 o 
   9   4   2      771.46      814.58     24.88 o 
  10   4   2        5.34        8.39      8.36 o 
  11   4   2       29.91       19.58      9.44 o 
  12   4   2       24.18       22.83      9.87 o 
  13   4   2      367.77      401.34     35.80 o 
 -13   5   2       12.61       10.17     12.55 o 
 -12   5   2       98.58      114.46     17.47 o 
 -11   5   2       83.94       75.27      9.90 o 
 -10   5   2      159.07      150.69     21.18 o 
  -9   5   2      255.99      247.93     11.45 o 
  -8   5   2      530.61      557.26     15.57 o 
  -7   5   2      825.76      775.72     14.25 o 
  -6   5   2      788.61      836.50     13.96 o 
  -5   5   2        0.42        2.23      2.72 o 
  -4   5   2       56.34       43.54      3.92 o 
  -3   5   2     1847.79     2009.55     25.09 o 
  -2   5   2     5029.58     5299.74     62.82 o 
  -1   5   2        8.69       10.94      1.97 o 
   0   5   2      733.91      828.00     12.36 o 
   1   5   2     2167.34     2252.13     28.99 o 
   2   5   2     2952.30     3162.65     31.89 o 
   3   5   2      102.56       80.97      4.19 o 
   4   5   2     1778.82     1785.08     23.64 o 
   5   5   2      441.58      447.49     10.46 o 
   6   5   2        0.28       -2.42      3.20 o 
   7   5   2     1162.39     1204.28     20.25 o 
   8   5   2       25.69       34.36      5.37 o 
   9   5   2       32.85       30.75      9.91 o 
  10   5   2      589.74      518.93     26.25 o 
  11   5   2        6.85        0.08      8.61 o 
  12   5   2      142.15      139.61     15.18 o 
 -12   6   2      417.26      452.43     30.70 o 
 -11   6   2      250.78      261.12     15.50 o 
 -10   6   2      592.72      581.92     27.89 o 
  -9   6   2        0.34        4.18      6.16 o 
  -8   6   2        7.12        7.30      4.81 o 
  -7   6   2       59.56       62.93      5.27 o 
  -6   6   2        6.76        5.18      3.49 o 
  -5   6   2       70.31       80.67      4.69 o 
  -4   6   2      754.16      736.15     12.24 o 
  -3   6   2      524.21      605.52     12.45 o 
  -2   6   2       22.83       18.40      3.63 o 
  -1   6   2     1365.19     1325.54     17.23 o 
   0   6   2       91.95      124.27      3.95 o 
   1   6   2      203.09      189.65      5.40 o 
   2   6   2      962.99      934.10     12.05 o 
   3   6   2     1870.53     1948.78     19.50 o 
   4   6   2      167.09      188.39      7.99 o 
   5   6   2      159.96      172.33      7.68 o 
   6   6   2       61.82       52.00      5.37 o 
   7   6   2        1.74        4.97      3.94 o 
   8   6   2      326.84      312.48     12.46 o 
   9   6   2       32.16       34.76      8.94 o 
  10   6   2      317.25      300.39     22.86 o 
  11   6   2       26.30       28.51     10.12 o 
  12   6   2       74.68       53.50     12.02 o 
 -12   7   2      236.16      326.33     26.98 o 
 -11   7   2        8.06       12.56      8.03 o 
 -10   7   2        5.56        9.51      7.25 o 
  -9   7   2      676.12      712.46     31.19 o 
  -8   7   2      716.10      720.36     39.25 o 
  -7   7   2     4655.58     4776.01     65.26 o 
  -6   7   2      646.24      598.79     11.92 o 
  -5   7   2     1208.96     1228.54     17.40 o 
  -4   7   2     3057.90     2903.39     58.26 o 
  -3   7   2      487.96      498.54     11.34 o 
  -2   7   2      356.97      466.66     11.76 o 
  -1   7   2      371.44      430.03      7.19 o 
   0   7   2      121.00      180.54      5.73 o 
   1   7   2       11.46        8.96      2.20 o 
   2   7   2      709.90      699.47     12.00 o 
   3   7   2       68.45       75.91      6.86 o 
   4   7   2     2123.62     2143.36     23.70 o 
   5   7   2     1570.40     1623.63     24.00 o 
   6   7   2      908.61      861.65     16.75 o 
   7   7   2      638.77      627.88     14.82 o 
   8   7   2       53.59       45.34      9.63 o 
   9   7   2     1119.02     1159.80     30.23 o 
  10   7   2      622.19      640.31     24.25 o 
  11   7   2      482.22      457.87     25.34 o 
  12   7   2      268.05      303.84     26.82 o 
 -12   8   2      258.89      287.09     30.29 o 
 -11   8   2        8.87        7.02      7.78 o 
 -10   8   2        2.58        0.08      6.92 o 
  -9   8   2       85.16       91.91      9.02 o 
  -8   8   2      355.78      352.00     16.24 o 
  -7   8   2        3.68        8.92     10.51 o 
  -6   8   2       93.10       89.09      8.07 o 
  -5   8   2     3166.09     3080.79     81.60 o 
  -4   8   2     2996.00     3039.55     37.92 o 
  -3   8   2      205.58      163.46      8.58 o 
  -2   8   2     1220.77     1223.25     31.01 o 
  -1   8   2     2080.04     1864.13     21.04 o 
   0   8   2     1751.89     1624.24     23.32 o 
   1   8   2     3990.01     4191.85     38.93 o 
   2   8   2     2595.76     2507.36     26.29 o 
   3   8   2     6974.99     6901.79     57.68 o 
   4   8   2       37.57       43.02      3.61 o 
   5   8   2     4389.07     4299.60     42.36 o 
   6   8   2      723.11      699.31     15.27 o 
   7   8   2      849.75      826.57     17.38 o 
   8   8   2     1024.78     1048.20     20.74 o 
   9   8   2       71.58       85.31     11.14 o 
  10   8   2        1.22        5.65      9.26 o 
  11   8   2      590.18      610.02     43.28 o 
  12   8   2      198.74      228.53     24.16 o 
 -11   9   2      298.19      318.00     18.09 o 
 -10   9   2       89.88       85.44      9.73 o 
  -9   9   2        5.81       -0.79      6.15 o 
  -8   9   2     1851.33     1871.03     38.55 o 
  -7   9   2      989.32      963.93     23.39 o 
  -6   9   2      422.22      399.13     14.37 o 
  -5   9   2     2634.62     2784.77     71.22 o 
  -4   9   2        3.61        5.65      5.14 o 
  -3   9   2      401.58      377.79     12.18 o 
  -2   9   2     3272.43     3296.23     38.13 o 
  -1   9   2     1013.89     1076.79     25.66 o 
   0   9   2     2582.32     2454.13     25.40 o 
   1   9   2     1371.35     1298.87     20.95 o 
   2   9   2      967.22      886.48     16.89 o 
   3   9   2     4526.56     4389.75     42.49 o 
   4   9   2     1229.96     1201.91     15.73 o 
   5   9   2     1090.76     1064.93     20.27 o 
   6   9   2     1258.03     1291.40     18.64 o 
   7   9   2     1243.14     1229.69     22.70 o 
   8   9   2       11.51       12.28      4.98 o 
   9   9   2      800.85      769.87     30.89 o 
  10   9   2     1154.16     1203.86     50.56 o 
  11   9   2      169.68      206.19     23.13 o 
 -11  10   2       34.99       30.56     10.90 o 
 -10  10   2      636.70      658.95     20.18 o 
  -9  10   2     1344.49     1388.36     35.38 o 
  -8  10   2        7.72        1.21      6.37 o 
  -7  10   2     1894.38     1913.82     35.97 o 
  -6  10   2      989.32     1040.38     25.36 o 
  -5  10   2      472.05      470.18     17.33 o 
  -4  10   2     6134.87     6174.38     78.93 o 
  -3  10   2      898.38      867.57     19.36 o 
  -2  10   2      380.37      367.47     11.98 o 
  -1  10   2     1711.99     1788.87     21.58 o 
   0  10   2      568.19      540.22      9.64 o 
   1  10   2     1286.25     1333.20     16.12 o 
   2  10   2     1953.26     1893.99     23.94 o 
   3  10   2       22.18       24.79      3.75 o 
   4  10   2     1416.64     1410.46     19.26 o 
   5  10   2     2772.59     2817.64     28.05 o 
   6  10   2     1509.72     1445.32     25.37 o 
   7  10   2       52.42       72.16      6.80 o 
   8  10   2     4243.21     4233.08     50.30 o 
   9  10   2     1088.10     1094.23     41.03 o 
  10  10   2      226.59      253.20     41.70 o 
  11  10   2      653.65      724.54     36.14 o 
 -10  11   2      924.14      911.13     24.11 o 
  -9  11   2      795.46      834.60     36.40 o 
  -8  11   2       10.86        5.27      7.06 o 
  -7  11   2      695.05      657.14     20.53 o 
  -6  11   2      886.61      860.37     22.40 o 
  -5  11   2       20.73       19.79      6.08 o 
  -4  11   2      116.12      107.69      9.00 o 
  -3  11   2     3295.26     3234.92     47.25 o 
  -2  11   2     5533.11     5529.76     71.06 o 
  -1  11   2      288.29      279.27     11.38 o 
   0  11   2     1559.38     1515.62     19.63 o 
   1  11   2    14159.57    14070.24    112.31 o 
   2  11   2       20.74       16.95      3.44 o 
   3  11   2      571.73      584.93     11.57 o 
   4  11   2     6560.69     6641.96     69.50 o 
   5  11   2      193.66      170.47      8.94 o 
   6  11   2       25.82       30.85      5.16 o 
   7  11   2     3549.23     3536.27     43.89 o 
   8  11   2       17.84       24.15      7.70 o 
   9  11   2      419.60      427.96     29.63 o 
  10  11   2      121.00      132.86     19.77 o 
 -10  12   2      307.37      289.96     16.15 o 
  -9  12   2     1019.73     1038.86     31.07 o 
  -8  12   2        0.59        5.65      7.22 o 
  -7  12   2     1149.56     1125.51     35.07 o 
  -6  12   2     1216.35     1242.64     32.16 o 
  -5  12   2       38.92       41.25      7.55 o 
  -4  12   2     1074.25     1059.18     25.44 o 
  -3  12   2      919.77      874.02     32.14 o 
  -2  12   2      291.04      326.66     13.57 o 
  -1  12   2     1376.81     1440.85     26.51 o 
   0  12   2     2865.77     2745.86     33.95 o 
   1  12   2      374.55      368.93     12.15 o 
   2  12   2     1422.77     1437.43     19.79 o 
   3  12   2      774.44      793.33     18.80 o 
   4  12   2     1299.62     1303.79     24.11 o 
   5  12   2     3474.26     3505.09     43.14 o 
   6  12   2     1262.09     1275.23     23.05 o 
   7  12   2       11.21       16.87      6.29 o 
   8  12   2     1632.32     1704.01     35.26 o 
   9  12   2       45.02       58.24     16.02 o 
  -9  13   2       10.85       12.83      8.53 o 
  -8  13   2     2565.22     2664.01     48.56 o 
  -7  13   2      240.82      243.49     15.28 o 
  -6  13   2      243.08      220.24     16.25 o 
  -5  13   2     4806.65     4778.79    104.94 o 
  -4  13   2       46.67       64.83     10.60 o 
  -3  13   2       80.63       80.94     12.12 o 
  -2  13   2     1668.93     1621.74     50.94 o 
  -1  13   2      438.30      420.95     13.19 o 
   0  13   2      833.80      841.59     16.51 o 
   1  13   2      622.57      641.36     19.27 o 
   2  13   2     1680.47     1678.80     32.33 o 
   3  13   2      362.86      355.40     12.74 o 
   4  13   2      726.43      755.90     16.64 o 
   5  13   2        1.76        9.60      5.85 o 
   6  13   2     2353.15     2274.83     40.17 o 
   7  13   2      379.78      412.72     16.93 o 
   8  13   2      102.09      102.29     11.74 o 
   9  13   2      359.20      360.24     66.10 o 
  -8  14   2      113.36      119.19     12.82 o 
  -7  14   2      322.00      318.18     20.10 o 
  -6  14   2      403.24      367.40     29.55 o 
  -5  14   2      171.60      167.56     12.57 o 
  -4  14   2      621.21      637.42     26.59 o 
  -3  14   2      654.12      633.80     18.83 o 
  -2  14   2       97.65      105.98      8.69 o 
  -1  14   2      388.10      433.68     20.47 o 
   0  14   2     2857.62     2825.80     47.16 o 
   1  14   2       31.98       38.38      7.80 o 
   2  14   2     1420.23     1398.73     35.05 o 
   3  14   2     1388.18     1430.00     34.52 o 
   4  14   2        0.43       -0.60      6.46 o 
   5  14   2     1049.59     1067.00     26.32 o 
   6  14   2      242.79      282.40     14.34 o 
   7  14   2      110.86      107.95     10.87 o 
   8  14   2      219.99      231.51     17.95 o 
  -7  15   2      745.03      811.05     25.38 o 
  -6  15   2      250.18      268.81     16.52 o 
  -5  15   2      501.87      524.18     20.40 o 
  -4  15   2      132.66      141.30     11.97 o 
  -3  15   2       78.01       81.13      8.56 o 
  -2  15   2      360.95      312.83     19.64 o 
  -1  15   2       15.23        8.26      8.02 o 
   0  15   2      529.42      528.78     19.13 o 
   1  15   2     1110.03     1075.17     30.55 o 
   2  15   2       52.14       53.16      9.19 o 
   3  15   2        5.28       15.04      7.46 o 
   4  15   2       26.34       29.31      9.44 o 
   5  15   2      173.45      157.00     15.29 o 
   6  15   2      119.17      112.50     11.98 o 
   7  15   2      478.45      517.85     22.75 o 
  -5  16   2        1.92        9.50      7.11 o 
  -4  16   2      825.89      830.34     24.65 o 
  -3  16   2      374.44      352.67     21.68 o 
  -2  16   2      160.99      145.27     15.13 o 
  -1  16   2       18.94       26.37      9.59 o 
   0  16   2        2.56       -1.13      8.00 o 
   1  16   2       38.58       30.80      8.73 o 
   2  16   2       29.09       35.55      8.68 o 
   3  16   2       74.74       57.98      9.69 o 
   4  16   2       29.05       26.03      9.81 o 
   5  16   2      502.41      487.44     21.93 o 
  -4  17   2      166.06      173.68     19.24 o 
  -3  17   2        0.23        2.21      9.24 o 
  -2  17   2      159.52      133.62     15.29 o 
  -1  17   2        0.91       -1.99      8.36 o 
   0  17   2       41.63       47.18     11.42 o 
   1  17   2       76.63       79.14     11.32 o 
   2  17   2      131.51      134.22     16.24 o 
   3  17   2       24.69       23.16     10.59 o 
 -13   1   3        5.98       -5.58      9.03 o 
 -12   1   3       65.36       79.00     11.81 o 
 -11   1   3      201.61      220.41     10.63 o 
 -10   1   3      112.42      113.72      7.21 o 
  -9   1   3       30.48       29.24      4.74 o 
  -8   1   3     1366.42     1343.86     17.52 o 
  -7   1   3       25.75       31.98      3.86 o 
  -6   1   3       56.71       49.12      3.89 o 
  -5   1   3     1102.64     1049.04     14.50 o 
  -4   1   3      632.03      571.08      9.07 o 
  -3   1   3     4460.11     4640.03     47.64 o 
  -2   1   3      222.92      245.28      7.46 o 
  -1   1   3    15922.42    16674.10    156.27 o 
   0   1   3       12.91       16.32      1.90 o 
   1   1   3    10622.23    11402.68    122.87 o 
   2   1   3     3552.45     3598.95     42.10 o 
   3   1   3       10.55        8.17      1.89 o 
   4   1   3     5477.37     5825.64     55.79 o 
   5   1   3      726.39      750.01     12.68 o 
   6   1   3       76.63       65.01      4.16 o 
   7   1   3      113.53      106.75      9.31 o 
   8   1   3        3.04        7.24      6.60 o 
   9   1   3       14.20        9.71      7.10 o 
  10   1   3     2591.63     2553.18     51.03 o 
  11   1   3       70.08       77.96     12.24 o 
  12   1   3        0.40        1.58     10.43 o 
  13   1   3      500.93      609.18     32.49 o 
 -13   2   3       33.35       54.02     14.46 o 
 -12   2   3      517.11      581.93     28.01 o 
 -11   2   3      479.03      528.28     16.10 o 
 -10   2   3        6.64       11.93      4.57 o 
  -9   2   3      625.11      571.10     13.41 o 
  -8   2   3     1385.47     1367.50     20.52 o 
  -7   2   3      820.33      796.75     13.15 o 
  -6   2   3      314.48      351.14      8.50 o 
  -5   2   3      365.52      388.45      8.05 o 
  -4   2   3     6207.25     6581.98     65.76 o 
  -3   2   3     2806.14     2923.59     30.83 o 
  -2   2   3      103.14      115.73      5.05 o 
  -1   2   3    18482.94    19456.29    171.00 o 
   0   2   3    21241.24    21933.13    177.78 o 
   1   2   3      517.47      516.13      9.10 o 
   2   2   3     2111.00     2287.83     23.83 o 
   3   2   3       69.45       43.28      2.87 o 
   4   2   3     2174.80     2219.00     22.23 o 
   5   2   3      440.26      471.11      8.68 o 
   6   2   3     2142.27     2099.67     28.25 o 
   7   2   3     8704.24     8737.52     93.51 o 
   8   2   3     1178.82     1182.91     32.31 o 
   9   2   3       37.87       34.44      8.92 o 
  10   2   3      606.97      624.19     60.79 o 
  11   2   3        3.43        1.71      8.82 o 
  12   2   3       84.19       89.85     15.57 o 
  13   2   3      176.47      203.71     23.21 o 
 -13   3   3      183.05      185.52     33.84 o 
 -12   3   3        3.32       17.23     12.20 o 
 -11   3   3       70.28       61.46      7.21 o 
 -10   3   3     1394.91     1419.93     25.68 o 
  -9   3   3      898.54      848.00     16.39 o 
  -8   3   3      245.26      257.13     15.43 o 
  -7   3   3     5775.18     5601.94     68.40 o 
  -6   3   3      273.99      255.21      7.94 o 
  -5   3   3        9.17        9.68      2.45 o 
  -4   3   3     8450.36     8607.55     77.56 o 
  -3   3   3     9872.01    10346.56     80.01 o 
  -2   3   3    13631.47    14271.46    125.46 o 
  -1   3   3    33076.99    33899.85    292.86 o 
   0   3   3    28463.50    29251.51    238.42 o 
   1   3   3       53.19       73.06      3.20 o 
   2   3   3     2680.08     2773.54     28.60 o 
   3   3   3     7272.96     7618.82     61.22 o 
   4   3   3      110.60      217.21      5.24 o 
   5   3   3      319.06      305.76      7.46 o 
   6   3   3     3868.61     3833.80     44.32 o 
   7   3   3     1072.55     1083.98     20.83 o 
   8   3   3       38.88       29.06      8.25 o 
   9   3   3       58.32       64.50      9.74 o 
  10   3   3      364.45      369.48     20.23 o 
  11   3   3      683.32      672.01     33.38 o 
  12   3   3      198.65      180.49     16.42 o 
  13   3   3      232.87      261.01     23.88 o 
 -13   4   3      418.68      467.98     31.01 o 
 -12   4   3      125.44      121.59     17.66 o 
 -11   4   3      211.81      198.44     13.20 o 
 -10   4   3       72.14       73.15     10.77 o 
  -9   4   3     2696.22     2615.73     40.87 o 
  -8   4   3     2276.56     2364.20     36.72 o 
  -7   4   3       36.88       36.85      7.53 o 
  -6   4   3     2166.51     2144.79     25.82 o 
  -5   4   3     3313.60     3206.66     40.98 o 
  -4   4   3        0.58        6.59      2.67 o 
  -3   4   3     6903.74     6903.89     68.65 o 
  -2   4   3     4890.64     4644.96     48.32 o 
  -1   4   3      197.86      243.16      5.80 o 
   0   4   3     2391.04     2251.86     25.76 o 
   1   4   3    13409.35    13502.67    130.33 o 
   2   4   3      193.50      193.53      5.18 o 
   3   4   3     4905.03     5044.58     45.04 o 
   4   4   3     6845.74     7007.01     66.86 o 
   5   4   3      527.88      539.42     11.14 o 
   6   4   3     3383.50     3397.26     40.70 o 
   7   4   3      541.43      532.10     12.35 o 
   8   4   3      108.81      134.78     12.08 o 
   9   4   3     1036.58     1068.51     42.77 o 
  10   4   3      270.44      271.19     18.98 o 
  11   4   3       54.25       70.16     12.22 o 
  12   4   3     1502.70     1630.20     41.53 o 
 -12   5   3      788.49      786.77     34.22 o 
 -11   5   3       28.40       43.45      8.61 o 
 -10   5   3     2632.84     2574.54     43.73 o 
  -9   5   3     5543.83     5550.90    100.17 o 
  -8   5   3      217.17      198.76     11.53 o 
  -7   5   3     2251.69     2200.81     27.46 o 
  -6   5   3     6059.49     6005.57     59.58 o 
  -5   5   3      997.50     1002.52     25.07 o 
  -4   5   3      148.27      122.04      3.71 o 
  -3   5   3     5438.41     5796.39     69.76 o 
  -2   5   3     2162.43     2157.51     43.35 o 
  -1   5   3     2526.75     2458.14     32.73 o 
   0   5   3        4.60        3.90      2.13 o 
   1   5   3       84.36      133.96      9.46 o 
   2   5   3    22944.37    23313.12    202.15 o 
   3   5   3       14.11       22.20      2.63 o 
   4   5   3     1131.48     1017.63     14.65 o 
   5   5   3     9076.04     8773.44     83.64 o 
   6   5   3      361.83      321.31      9.60 o 
   7   5   3     2112.06     2145.02     29.88 o 
   8   5   3      441.75      448.47     18.43 o 
   9   5   3     1932.66     1999.39     42.72 o 
  10   5   3      638.02      642.11     23.67 o 
  11   5   3      733.19      763.17     27.17 o 
  12   5   3      741.62      793.39     44.56 o 
 -12   6   3       27.20       21.27     18.37 o 
 -11   6   3      151.58      177.53     13.47 o 
 -10   6   3       21.13       27.12      7.82 o 
  -9   6   3      438.05      466.42     16.82 o 
  -8   6   3     3822.55     3869.00     72.23 o 
  -7   6   3       31.78       72.26     17.43 o 
  -6   6   3     5302.55     5268.29     51.30 o 
  -5   6   3      936.67      852.79     11.91 o 
  -4   6   3     2070.79     2192.58     28.28 o 
  -3   6   3    12575.51    12421.19    124.96 o 
  -2   6   3     4946.71     4926.92     60.41 o 
  -1   6   3     2326.98     2244.01     26.56 o 
   0   6   3    10320.70    10309.75    115.36 o 
   1   6   3     6341.19     6256.04     64.43 o 
   2   6   3     3400.37     3524.16     35.90 o 
   3   6   3     5667.76     5851.75     49.24 o 
   4   6   3     9608.19    10031.07     86.73 o 
   5   6   3      492.51      458.76      9.92 o 
   6   6   3      196.92      201.39      8.60 o 
   7   6   3      183.76      221.75      9.72 o 
   8   6   3     1296.53     1223.10     30.33 o 
   9   6   3      711.13      671.39     23.38 o 
  10   6   3      829.75      786.26     26.22 o 
  11   6   3      271.18      288.25     19.55 o 
  12   6   3     1938.32     1961.01     46.59 o 
 -12   7   3      135.06      118.17     14.90 o 
 -11   7   3        0.24       -1.69      8.58 o 
 -10   7   3     3977.01     3930.92     80.13 o 
  -9   7   3     1969.43     1935.30     36.37 o 
  -8   7   3        3.14       13.10      6.28 o 
  -7   7   3     4009.51     3974.27     57.22 o 
  -6   7   3      220.51      190.50     13.40 o 
  -5   7   3     2084.25     2127.67     55.08 o 
  -4   7   3     1438.88     1319.94     19.94 o 
  -3   7   3     8211.76     8336.90     87.24 o 
  -2   7   3     2368.93     2289.74     33.15 o 
  -1   7   3      333.13      232.87      6.20 o 
   0   7   3      187.87      128.02      5.43 o 
   1   7   3     1850.37     1772.46     26.18 o 
   2   7   3     5374.57     5334.92     52.00 o 
   3   7   3     7650.27     7837.52     64.69 o 
   4   7   3     1305.63     1226.88     15.04 o 
   5   7   3     1533.16     1458.21     20.49 o 
   6   7   3      838.02      796.83     14.48 o 
   7   7   3     1698.18     1742.85     27.75 o 
   8   7   3      156.79      162.09     10.81 o 
   9   7   3      103.61      107.05     12.16 o 
  10   7   3      622.90      602.64     23.35 o 
  11   7   3     1430.62     1441.90     73.55 o 
  12   7   3       12.56       16.70     10.70 o 
 -12   8   3      892.31      926.72     32.55 o 
 -11   8   3      879.75      852.39     25.45 o 
 -10   8   3      882.82      921.76     37.03 o 
  -9   8   3      474.19      494.41     19.07 o 
  -8   8   3     2386.25     2415.38     41.87 o 
  -7   8   3      252.51      239.93     13.17 o 
  -6   8   3      407.35      376.37     14.13 o 
  -5   8   3     1515.26     1425.65     29.08 o 
  -4   8   3      643.03      751.70     15.99 o 
  -3   8   3        8.32       13.16      4.28 o 
  -2   8   3     1572.75     1488.09     25.03 o 
  -1   8   3      927.46      883.70     14.05 o 
   0   8   3     1522.15     1480.63     20.51 o 
   1   8   3      143.00      103.94      5.70 o 
   2   8   3      235.79      200.20      8.00 o 
   3   8   3     5237.86     5135.16     48.04 o 
   4   8   3     1500.99     1475.82     17.57 o 
   5   8   3      178.60      192.61     12.48 o 
   6   8   3     4591.90     4526.29     55.29 o 
   7   8   3       75.38       79.75      7.10 o 
   8   8   3      150.05      127.00     10.13 o 
   9   8   3     4052.39     3830.08     67.42 o 
  10   8   3      457.42      428.66     22.40 o 
  11   8   3      143.79      152.95     15.81 o 
 -11   9   3       11.23       16.04      8.68 o 
 -10   9   3       42.49       28.46      7.92 o 
  -9   9   3       46.93       46.54      8.97 o 
  -8   9   3      959.91      902.35     23.87 o 
  -7   9   3      136.57      143.45     11.00 o 
  -6   9   3     1638.87     1576.00     34.58 o 
  -5   9   3        2.04       -1.30      4.52 o 
  -4   9   3     1298.41     1251.58     24.60 o 
  -3   9   3     3537.64     3455.07     48.36 o 
  -2   9   3     1783.10     1802.87     29.38 o 
  -1   9   3     3394.36     3312.95     38.85 o 
   0   9   3       48.08       50.80      4.41 o 
   1   9   3      271.36      255.57     10.17 o 
   2   9   3     1473.68     1387.26     20.47 o 
   3   9   3       45.81       48.90      4.24 o 
   4   9   3      339.71      306.82      7.89 o 
   5   9   3      155.66      140.65      6.73 o 
   6   9   3      228.20      193.99      7.97 o 
   7   9   3      327.07      323.32     12.79 o 
   8   9   3        8.80        2.33      6.18 o 
   9   9   3      201.13      214.03     16.13 o 
  10   9   3      759.95      749.83     23.32 o 
  11   9   3      498.66      461.24     38.75 o 
 -11  10   3      523.38      517.27     23.40 o 
 -10  10   3       39.97       53.09      9.35 o 
  -9  10   3       95.82      109.54     11.45 o 
  -8  10   3      179.53      188.17     13.26 o 
  -7  10   3       38.79       46.72      8.24 o 
  -6  10   3       55.37       56.75      9.27 o 
  -5  10   3       84.00       69.14      8.00 o 
  -4  10   3     2211.23     2147.59     35.71 o 
  -3  10   3     1803.56     1871.25     31.77 o 
  -2  10   3      669.67      695.14     16.97 o 
  -1  10   3       71.59       80.49      6.99 o 
   0  10   3     3509.15     3655.77     42.99 o 
   1  10   3       24.79       31.01      4.61 o 
   2  10   3        4.95       12.58      3.62 o 
   3  10   3       15.88       25.33      4.12 o 
   4  10   3      674.21      652.67     11.72 o 
   5  10   3      185.51      197.17      7.61 o 
   6  10   3       26.07       28.76      4.42 o 
   7  10   3     1872.73     1840.45     35.50 o 
   8  10   3      659.30      657.50     16.13 o 
   9  10   3        1.55       -0.30      7.16 o 
  10  10   3      464.41      502.22     32.74 o 
 -10  11   3        0.61        1.79      7.40 o 
  -9  11   3       41.13       26.86      8.91 o 
  -8  11   3        0.34       -0.20      7.02 o 
  -7  11   3       15.36       16.90      7.20 o 
  -6  11   3        4.70        3.80      6.31 o 
  -5  11   3      782.52      778.63     20.72 o 
  -4  11   3      386.22      369.44     14.21 o 
  -3  11   3        7.84       11.00      5.36 o 
  -2  11   3       71.60       65.56      9.04 o 
  -1  11   3       23.53       29.64      9.88 o 
   0  11   3      587.96      580.55     15.41 o 
   1  11   3      362.47      364.77     11.43 o 
   2  11   3      125.09      117.20      6.61 o 
   3  11   3      294.56      305.59     10.01 o 
   4  11   3      978.46     1011.35     15.33 o 
   5  11   3      230.00      242.88     10.53 o 
   6  11   3      473.67      449.14     12.06 o 
   7  11   3       79.02       90.83      7.85 o 
   8  11   3        4.55        4.03      5.48 o 
   9  11   3       47.54       40.61     15.74 o 
  10  11   3       83.54       80.27     16.91 o 
  -9  12   3        1.43       -3.38      7.90 o 
  -8  12   3        0.78       11.17      7.93 o 
  -7  12   3      142.92      124.44     16.53 o 
  -6  12   3        1.18       -5.17      6.06 o 
  -5  12   3       10.64       18.07      7.01 o 
  -4  12   3      164.42      159.42     12.40 o 
  -3  12   3      197.34      204.47     11.79 o 
  -2  12   3      231.67      218.68     11.67 o 
  -1  12   3      929.63      893.94     20.36 o 
   0  12   3       94.95       93.44     12.04 o 
   1  12   3      298.56      290.52     11.43 o 
   2  12   3     1021.74     1035.06     21.97 o 
   3  12   3     1023.15      975.80     17.38 o 
   4  12   3     1398.96     1376.60     20.86 o 
   5  12   3       42.60       38.94      6.21 o 
   6  12   3      277.43      284.19     12.29 o 
   7  12   3     1032.40     1081.32     21.19 o 
   8  12   3      153.54      161.28     12.63 o 
   9  12   3       73.74       57.19     15.46 o 
  -9  13   3       96.30      114.01     12.89 o 
  -8  13   3      161.04      210.32     15.20 o 
  -7  13   3      101.97       84.84     17.38 o 
  -6  13   3      322.53      311.30     16.57 o 
  -5  13   3      835.11      820.63     37.25 o 
  -4  13   3     1497.17     1542.31     31.16 o 
  -3  13   3     2093.39     2064.76     50.77 o 
  -2  13   3       46.07       50.55      7.52 o 
  -1  13   3     1558.08     1445.63     28.00 o 
   0  13   3      522.44      518.37     14.46 o 
   1  13   3       35.95       31.29      5.92 o 
   2  13   3      153.09      173.33     13.16 o 
   3  13   3       67.73       61.43      8.45 o 
   4  13   3      702.25      716.21     15.09 o 
   5  13   3        5.93        4.04      5.22 o 
   6  13   3        1.50        8.04      5.55 o 
   7  13   3       29.58       26.60      8.42 o 
   8  13   3       19.57        8.93      9.54 o 
  -8  14   3       51.93       43.58     10.26 o 
  -7  14   3       32.33       23.05      9.31 o 
  -6  14   3       51.83       63.70      9.76 o 
  -5  14   3     1781.01     1782.09     36.00 o 
  -4  14   3       20.87       22.12      7.41 o 
  -3  14   3        9.34       13.81      6.70 o 
  -2  14   3     2535.72     2627.65     43.10 o 
  -1  14   3      589.34      569.91     15.92 o 
   0  14   3      612.55      630.60     16.44 o 
   1  14   3      308.39      331.60     22.43 o 
   2  14   3      105.30       91.22      9.88 o 
   3  14   3      174.56      187.77     13.06 o 
   4  14   3       11.48        5.53      5.41 o 
   5  14   3       20.18       14.23      6.71 o 
   6  14   3     1644.31     1641.78     39.11 o 
   7  14   3       33.73       22.27      8.49 o 
   8  14   3      573.77      498.22     32.42 o 
  -7  15   3     1106.63     1095.64     38.22 o 
  -6  15   3      522.19      540.02     21.59 o 
  -5  15   3        3.88        1.89      7.27 o 
  -4  15   3      448.09      442.61     18.94 o 
  -3  15   3      534.33      529.33     27.94 o 
  -2  15   3        7.69       10.46      5.99 o 
  -1  15   3      728.55      738.32     26.54 o 
   0  15   3      119.30      138.72     14.04 o 
   1  15   3      422.24      435.33     23.60 o 
   2  15   3     1164.20     1210.12     28.76 o 
   3  15   3      371.36      324.13     16.71 o 
   4  15   3      537.40      543.53     20.87 o 
   5  15   3     2373.92     2409.25     44.68 o 
   6  15   3      193.89      184.86     15.62 o 
  -5  16   3      669.53      680.91     22.81 o 
  -4  16   3       23.32       28.26      8.45 o 
  -3  16   3     3694.63     3749.98     72.34 o 
  -2  16   3     1095.76     1145.93     48.37 o 
  -1  16   3      885.73      906.43     30.37 o 
   0  16   3     1470.53     1520.62     60.38 o 
   1  16   3     1617.30     1643.33     41.47 o 
   2  16   3      285.71      284.74     16.53 o 
   3  16   3       37.36       29.42      7.44 o 
   4  16   3     1125.11     1098.41     29.01 o 
   5  16   3      120.88      142.26     13.42 o 
  -3  17   3        6.08        4.76      9.59 o 
  -2  17   3       99.54      101.22     14.05 o 
  -1  17   3     1471.60     1501.80     41.24 o 
   0  17   3       69.11       73.18     12.78 o 
   1  17   3       41.40       42.94     11.25 o 
   2  17   3     2133.87     2184.47     50.85 o 
   3  17   3       26.82        9.94      6.33 o 
 -13   0   4     3568.60     3676.31    118.82 o 
 -12   0   4     1516.94     1487.55     53.11 o 
 -11   0   4       51.73       52.51      9.52 o 
 -10   0   4      412.93      422.21     15.42 o 
  -9   0   4     2594.41     2583.59     45.32 o 
  -8   0   4        3.87       -0.94      4.61 o 
  -7   0   4       36.28       33.11      5.26 o 
  -6   0   4      310.08      262.06     11.82 o 
  -5   0   4     2910.55     2846.29     52.68 o 
  -4   0   4      839.29      741.08     19.02 o 
  -3   0   4      313.27      262.97     10.13 o 
  -2   0   4     5692.22     5517.20     88.00 o 
  -1   0   4       62.24      131.04      5.31 o 
   0   0   4     2198.00     2352.26     33.79 o 
   1   0   4     5736.41     5500.56     90.66 o 
   2   0   4    13358.91    13119.30    284.06 o 
   3   0   4      814.25      884.56     24.00 o 
   4   0   4    11144.25    11193.49    183.28 o 
   5   0   4    11337.25    10827.97    180.37 o 
   6   0   4      321.90      318.68     19.38 o 
   7   0   4     2141.73     2231.15     53.56 o 
   8   0   4    17162.24    16921.63    280.51 o 
   9   0   4     1964.95     1870.38     51.08 o 
  10   0   4      263.73      263.93     22.08 o 
  11   0   4      746.68      753.03     33.22 o 
  12   0   4       36.26       12.20     16.52 o 
  13   0   4      479.02      377.31     39.74 o 
 -13   1   4       65.09       60.20     20.07 o 
 -12   1   4     1440.76     1443.49     27.51 o 
 -11   1   4     1813.34     1747.62     27.16 o 
 -10   1   4      123.36      107.89      7.21 o 
  -9   1   4     1393.11     1377.72     18.61 o 
  -8   1   4     2844.86     2775.88     28.75 o 
  -7   1   4       75.35       84.37      5.15 o 
  -6   1   4    10112.91    10036.19     92.48 o 
  -5   1   4    10195.60    10427.06     94.52 o 
  -4   1   4      102.99      144.58      5.80 o 
  -3   1   4     6458.57     6339.25     64.14 o 
  -2   1   4     8640.84     8663.35     84.76 o 
  -1   1   4      358.21      421.75      7.11 o 
   0   1   4      159.95      111.65      4.75 o 
   1   1   4      245.53      339.61     11.98 o 
   2   1   4        9.92        6.26      2.20 o 
   3   1   4    14267.85    15055.62    193.03 o 
   4   1   4      490.02      667.00     15.25 o 
   5   1   4      890.06      884.37     19.08 o 
   6   1   4     7617.05     7868.18     97.76 o 
   7   1   4     1411.47     1378.21     27.85 o 
   8   1   4      467.75      492.04     26.62 o 
   9   1   4     2163.59     2156.94     47.25 o 
  10   1   4       53.91       60.06     10.17 o 
  11   1   4      559.89      564.27     23.77 o 
  12   1   4     1345.07     1395.89     92.07 o 
  13   1   4      807.72      879.44     37.27 o 
 -13   2   4      538.39      559.08     42.10 o 
 -12   2   4      856.94      819.14     31.69 o 
 -11   2   4      661.93      690.91     16.63 o 
 -10   2   4      247.83      286.39     11.52 o 
  -9   2   4      121.44      124.45      7.57 o 
  -8   2   4      171.72      177.57      7.44 o 
  -7   2   4     6522.57     6478.79     63.66 o 
  -6   2   4      299.38      306.88      9.38 o 
  -5   2   4       38.73       39.74      3.81 o 
  -4   2   4    15660.42    15735.18    138.05 o 
  -3   2   4      630.42      680.72     11.88 o 
  -2   2   4     1878.19     2149.63     27.00 o 
  -1   2   4    19646.10    20141.17    162.64 o 
   0   2   4     1185.17     1277.38     14.75 o 
   1   2   4      548.66      458.00     10.35 o 
   2   2   4      715.53      623.46     11.38 o 
   3   2   4       67.86       92.10      3.48 o 
   4   2   4     8754.46     8743.05     91.68 o 
   5   2   4       57.31      109.34      5.41 o 
   6   2   4      225.56      213.57      8.69 o 
   7   2   4     4345.75     4420.66     62.48 o 
   8   2   4     1673.93     1665.28     32.57 o 
   9   2   4       80.74       76.50     10.91 o 
  10   2   4     1125.37     1137.08     32.11 o 
  11   2   4     1132.37     1173.25     33.81 o 
  12   2   4        0.50       -8.48      8.76 o 
 -13   3   4       81.64      102.48     24.39 o 
 -12   3   4      614.75      638.81     18.81 o 
 -11   3   4     1028.25      990.54     22.23 o 
 -10   3   4      375.18      397.18     14.60 o 
  -9   3   4      162.19      195.14     13.77 o 
  -8   3   4       43.64       34.23      4.89 o 
  -7   3   4      296.20      275.87     13.18 o 
  -6   3   4     2811.17     2875.12     33.95 o 
  -5   3   4       19.26       14.21      2.75 o 
  -4   3   4     2244.15     2216.18     27.28 o 
  -3   3   4     1491.22     1382.81     16.57 o 
  -2   3   4     3769.48     4029.39     43.28 o 
  -1   3   4        7.73        8.92      2.13 o 
   0   3   4      757.67      636.15      9.08 o 
   1   3   4     3868.99     3895.14     38.07 o 
   2   3   4     5316.11     5475.39     52.76 o 
   3   3   4    10894.34    11551.32    106.05 o 
   4   3   4     2385.83     2289.15     28.16 o 
   5   3   4      136.73      183.08      5.02 o 
   6   3   4     2083.68     2086.65     25.48 o 
   7   3   4     2064.34     2051.76     35.90 o 
   8   3   4      141.41      134.79     12.74 o 
   9   3   4     1026.33     1073.35     29.95 o 
  10   3   4        8.02       12.36     11.26 o 
  11   3   4       30.50       24.86     10.06 o 
  12   3   4      313.37      304.97     20.77 o 
 -12   4   4       58.39       55.99      9.85 o 
 -11   4   4      184.90      200.15     13.64 o 
 -10   4   4      254.46      257.39     14.41 o 
  -9   4   4        1.93       -0.33      4.26 o 
  -8   4   4     1244.27     1298.51     36.59 o 
  -7   4   4     3176.02     3086.39     98.41 o 
  -6   4   4      772.19      781.91     12.35 o 
  -5   4   4     1300.67     1273.94     15.13 o 
  -4   4   4     1894.40     1934.30     25.43 o 
  -3   4   4     1623.10     1556.67     18.92 o 
  -2   4   4        2.29        4.98      2.10 o 
  -1   4   4      774.69      746.76     11.50 o 
   0   4   4      374.77      335.15     10.12 o 
   1   4   4        5.71        6.50      2.25 o 
   2   4   4      616.71      653.85      9.71 o 
   3   4   4     2566.15     2881.93     31.08 o 
   4   4   4       55.53       63.81      3.30 o 
   5   4   4       28.91       50.60      3.71 o 
   6   4   4     1944.24     1845.39     22.59 o 
   7   4   4       34.68       33.85      8.71 o 
   8   4   4     3255.18     3263.68     58.47 o 
   9   4   4      160.71      168.06     14.34 o 
  10   4   4      193.95      217.61     18.65 o 
  11   4   4      724.77      724.02     27.07 o 
  12   4   4       12.48       26.69     10.98 o 
 -12   5   4        0.92        9.89      7.66 o 
 -11   5   4       51.31       30.02     10.76 o 
 -10   5   4      150.47      104.44     15.35 o 
  -9   5   4      289.23      279.61     24.33 o 
  -8   5   4       37.66       32.02      7.68 o 
  -7   5   4      150.98      148.92      8.78 o 
  -6   5   4        5.29        4.91      4.52 o 
  -5   5   4       46.20       37.92      2.84 o 
  -4   5   4        0.08       -1.67      2.25 o 
  -3   5   4     2369.52     2446.99     32.04 o 
  -2   5   4     4956.94     5769.96     59.91 o 
  -1   5   4      687.32      774.75     14.01 o 
   0   5   4      543.74      500.07      9.72 o 
   1   5   4      305.72      363.99     11.45 o 
   2   5   4       23.23       28.13      3.44 o 
   3   5   4     3349.92     3490.11     36.25 o 
   4   5   4      213.52      262.43      6.33 o 
   5   5   4        4.93        6.97      2.83 o 
   6   5   4       11.95       14.35      3.29 o 
   7   5   4      658.84      673.89     17.22 o 
   8   5   4       87.01       77.02     10.39 o 
   9   5   4       34.43       35.25      9.48 o 
  10   5   4        3.88        9.69      8.44 o 
  11   5   4      153.88      180.65     16.40 o 
  12   5   4       62.75       75.62     13.35 o 
 -12   6   4       18.08        5.82      8.13 o 
 -11   6   4       15.62       12.96      7.87 o 
 -10   6   4       12.68        9.96      7.30 o 
  -9   6   4      162.41      135.66     12.98 o 
  -8   6   4       44.57       41.87      8.42 o 
  -7   6   4      646.63      579.68     17.21 o 
  -6   6   4      665.39      659.66     19.74 o 
  -5   6   4      834.79      852.30     19.12 o 
  -4   6   4      195.68      189.81     14.76 o 
  -3   6   4     1183.64     1165.11     21.35 o 
  -2   6   4        2.55        4.17      3.52 o 
  -1   6   4      142.98      165.69      8.19 o 
   0   6   4     1518.95     1679.12     22.20 o 
   1   6   4      135.28      140.41      6.83 o 
   2   6   4     1249.86     1378.32     19.57 o 
   3   6   4     1742.84     1822.21     19.23 o 
   4   6   4      171.06      191.57      6.28 o 
   5   6   4      191.08      176.91      6.92 o 
   6   6   4     1576.47     1583.76     22.05 o 
   7   6   4       34.07       33.09      7.01 o 
   8   6   4      272.74      274.30     16.91 o 
   9   6   4      546.75      489.52     20.55 o 
  10   6   4      294.98      255.49     17.89 o 
  11   6   4     1713.26     1660.43     69.15 o 
  12   6   4       37.83       41.80     12.25 o 
 -12   7   4       30.31       24.09      9.34 o 
 -11   7   4      154.67      167.11     13.94 o 
 -10   7   4       22.03       31.84      8.41 o 
  -9   7   4       95.62       90.36     11.55 o 
  -8   7   4     1671.62     1670.86     33.04 o 
  -7   7   4       21.59       23.24      6.49 o 
  -6   7   4      373.04      349.12     16.10 o 
  -5   7   4       94.88       95.67      8.09 o 
  -4   7   4       71.07       59.39      6.64 o 
  -3   7   4      221.62      228.37     13.74 o 
  -2   7   4        9.22       23.67      3.25 o 
  -1   7   4        0.32        1.98      2.95 o 
   0   7   4     7026.52     7122.28     74.26 o 
   1   7   4      187.97      198.23      8.19 o 
   2   7   4        3.63       11.32      4.30 o 
   3   7   4     6429.71     6486.47     55.09 o 
   4   7   4      568.09      569.08      9.71 o 
   5   7   4      363.77      393.53     12.02 o 
   6   7   4        6.22        3.97      3.55 o 
   7   7   4      465.47      460.88     12.99 o 
   8   7   4       60.38       52.75      9.82 o 
   9   7   4       72.03       79.30     19.25 o 
  10   7   4      422.74      455.96     23.60 o 
  11   7   4      241.08      253.33     19.31 o 
 -11   8   4      428.87      439.30     20.89 o 
 -10   8   4     1094.81     1156.88     28.83 o 
  -9   8   4      866.42      850.40     24.03 o 
  -8   8   4      480.83      487.57     18.27 o 
  -7   8   4     1704.26     1722.24     42.93 o 
  -6   8   4       19.79       13.00      5.55 o 
  -5   8   4      348.87      364.12     27.49 o 
  -4   8   4     7143.73     7282.83     89.87 o 
  -3   8   4      202.27      211.05     10.45 o 
  -2   8   4      584.84      607.19     18.51 o 
  -1   8   4     1469.53     1366.38     19.38 o 
   0   8   4      147.86      141.62      8.77 o 
   1   8   4      143.57      139.92      7.69 o 
   2   8   4        9.23        9.23      3.49 o 
   3   8   4       20.71       12.72      3.04 o 
   4   8   4     1525.07     1512.73     18.16 o 
   5   8   4      469.64      437.72      9.97 o 
   6   8   4       47.97       56.53      5.44 o 
   7   8   4      982.74      962.97     19.48 o 
   8   8   4      546.64      492.33     20.30 o 
   9   8   4        2.09       -2.57      8.10 o 
  10   8   4     2010.71     1923.25     44.91 o 
  11   8   4      761.77      778.70     31.73 o 
 -11   9   4       48.47       49.32     10.29 o 
 -10   9   4        7.89       17.18      9.66 o 
  -9   9   4     3335.57     3322.46     54.69 o 
  -8   9   4      118.20      100.52     10.45 o 
  -7   9   4      750.07      740.60     24.03 o 
  -6   9   4     1620.14     1652.22     31.75 o 
  -5   9   4     1570.03     1645.90     30.56 o 
  -4   9   4       10.79       15.69      5.25 o 
  -3   9   4      839.40      856.78     19.42 o 
  -2   9   4     4200.59     4104.48     55.21 o 
  -1   9   4      387.98      359.10     11.89 o 
   0   9   4      542.06      532.38     11.38 o 
   1   9   4     6192.83     6145.03     66.19 o 
   2   9   4     1779.13     1811.16     25.80 o 
   3   9   4      463.38      453.46     10.67 o 
   4   9   4     1866.36     1886.55     21.75 o 
   5   9   4      614.89      651.48     12.76 o 
   6   9   4      565.94      610.95     12.47 o 
   7   9   4      218.76      219.93     13.42 o 
   8   9   4      342.75      336.83     19.33 o 
   9   9   4     2301.41     2214.87     51.89 o 
  10   9   4      142.01      133.14     19.97 o 
  11   9   4       16.07        9.70     10.63 o 
 -10  10   4      547.17      524.22     22.94 o 
  -9  10   4      408.61      408.60     19.57 o 
  -8  10   4       67.53       77.08     10.08 o 
  -7  10   4      388.81      418.59     22.90 o 
  -6  10   4      924.97      937.51     23.33 o 
  -5  10   4      192.69      184.99     11.63 o 
  -4  10   4     2312.97     2280.92     37.82 o 
  -3  10   4      647.96      651.12     17.43 o 
  -2  10   4     1492.52     1504.21     27.60 o 
  -1  10   4     4224.77     4214.93     56.61 o 
   0  10   4       87.36      115.79      8.06 o 
   1  10   4     4554.87     4645.89     52.79 o 
   2  10   4     1466.41     1448.29     19.33 o 
   3  10   4       13.59       15.95      3.76 o 
   4  10   4     2388.27     2420.66     26.59 o 
   5  10   4     3121.17     3145.87     35.18 o 
   6  10   4      317.19      314.00     19.60 o 
   7  10   4      190.31      192.41      9.56 o 
   8  10   4      913.62      955.97     28.98 o 
   9  10   4       51.45       47.71     11.05 o 
  10  10   4       24.72       31.41      9.24 o 
 -10  11   4      639.22      662.38     23.72 o 
  -9  11   4     1470.65     1501.10     59.01 o 
  -8  11   4     1690.36     1704.73     36.05 o 
  -7  11   4      208.49      188.96     16.92 o 
  -6  11   4     4041.07     4025.00     60.32 o 
  -5  11   4     6457.57     6484.48     85.63 o 
  -4  11   4        0.31        7.01      5.54 o 
  -3  11   4     2210.01     2243.93     37.42 o 
  -2  11   4     1350.82     1457.39     34.81 o 
  -1  11   4      613.02      627.54     16.83 o 
   0  11   4     2690.22     2747.13     41.30 o 
   1  11   4     1127.66     1178.97     26.99 o 
   2  11   4     1312.89     1294.48     18.51 o 
   3  11   4      576.68      557.39     11.83 o 
   4  11   4        7.25        5.88      4.65 o 
   5  11   4       52.60       55.85      5.25 o 
   6  11   4     2258.91     2324.76     30.03 o 
   7  11   4      131.06      138.46     10.74 o 
   8  11   4     2272.26     2303.16     42.45 o 
   9  11   4     1019.55     1006.98     47.30 o 
  10  11   4      473.38      490.39     38.56 o 
  -9  12   4      153.93      171.90     14.63 o 
  -8  12   4      146.49      145.11     14.97 o 
  -7  12   4     1279.42     1249.77     29.87 o 
  -6  12   4      109.73      116.37     10.92 o 
  -5  12   4      410.99      437.86     16.87 o 
  -4  12   4     2677.02     2689.15     44.19 o 
  -3  12   4       11.05       18.42      6.15 o 
  -2  12   4      393.10      425.82     15.03 o 
  -1  12   4     1365.59     1411.88     27.25 o 
   0  12   4       74.31       75.55      7.66 o 
   1  12   4     1167.17     1193.65     27.93 o 
   2  12   4     2529.13     2525.42     32.52 o 
   3  12   4      267.15      273.81      9.71 o 
   4  12   4     1890.13     1804.13     22.90 o 
   5  12   4     2248.63     2278.89     32.39 o 
   6  12   4      104.34      107.77      9.48 o 
   7  12   4      762.35      741.87     17.71 o 
   8  12   4     1519.58     1415.05     32.00 o 
   9  12   4       46.72       58.30     15.21 o 
  -8  13   4       68.34       56.19     12.23 o 
  -7  13   4      175.96      190.86     17.45 o 
  -6  13   4     1264.14     1271.41     29.88 o 
  -5  13   4       91.77      104.85     10.63 o 
  -4  13   4      161.48      148.79     11.44 o 
  -3  13   4      635.84      655.90     23.61 o 
  -2  13   4      376.11      393.97     15.61 o 
  -1  13   4     2652.17     2603.58     41.82 o 
   0  13   4      996.98      977.98     22.35 o 
   1  13   4     3586.57     3544.13     52.89 o 
   2  13   4      900.29      944.48     19.76 o 
   3  13   4      923.36      909.56     20.27 o 
   4  13   4      123.91      137.08      8.77 o 
   5  13   4      872.96      887.42     19.07 o 
   6  13   4     1240.13     1279.30     33.23 o 
   7  13   4      392.77      415.17     16.74 o 
   8  13   4       56.43       58.29     15.50 o 
  -7  14   4     1028.77     1051.73     39.07 o 
  -6  14   4       59.78       70.46     13.52 o 
  -5  14   4      400.32      399.51     18.77 o 
  -4  14   4     1834.29     1849.47     36.30 o 
  -3  14   4      431.86      416.61     17.52 o 
  -2  14   4      184.49      186.24     12.38 o 
  -1  14   4      237.46      289.83     16.69 o 
   0  14   4      471.62      468.78     15.01 o 
   1  14   4       95.14       87.66      9.13 o 
   2  14   4      288.49      242.93     16.30 o 
   3  14   4       25.71       25.05      6.67 o 
   4  14   4     1356.45     1351.92     24.28 o 
   5  14   4      167.52      173.41     11.60 o 
   6  14   4        0.78        4.92      7.69 o 
   7  14   4      421.61      476.32     26.37 o 
  -6  15   4      110.56      120.12     12.35 o 
  -5  15   4        3.47        1.57      7.41 o 
  -4  15   4      370.35      386.91     18.46 o 
  -3  15   4      443.60      435.81     19.03 o 
  -2  15   4       11.92        6.63      6.81 o 
  -1  15   4       13.89        2.42      5.87 o 
   0  15   4     1506.22     1507.33     54.24 o 
   1  15   4       15.21       14.89      8.53 o 
   2  15   4       31.65       18.74     15.52 o 
   3  15   4     2226.72     2294.53     49.44 o 
   4  15   4       28.68       30.47      6.99 o 
   5  15   4      369.62      387.69     17.65 o 
   6  15   4      428.19      429.20     23.91 o 
  -5  16   4      189.89      195.64     14.83 o 
  -4  16   4       49.46       41.23      9.14 o 
  -3  16   4      123.49      118.79     11.55 o 
  -2  16   4      111.20       88.92     12.96 o 
  -1  16   4       57.42       65.12     11.97 o 
   0  16   4       59.74       67.40     11.62 o 
   1  16   4      205.96      215.35     17.36 o 
   2  16   4       94.94      130.52     25.77 o 
   3  16   4      854.10      797.34     37.22 o 
   4  16   4       70.64       42.46      9.60 o 
  -2  17   4      216.84      221.97     19.30 o 
  -1  17   4        0.46       -4.84      8.48 o 
   0  17   4      718.22      719.27     35.53 o 
   1  17   4        0.16       -8.76      8.76 o 
   2  17   4      424.46      401.26     23.36 o 
 -13   1   5      295.53      267.93     33.44 o 
 -12   1   5      106.82      103.94      9.77 o 
 -11   1   5        6.90       11.31      5.70 o 
 -10   1   5      990.95     1026.61     17.94 o 
  -9   1   5      277.86      273.19      9.19 o 
  -8   1   5       28.11       28.86      4.09 o 
  -7   1   5      999.16      969.33     15.77 o 
  -6   1   5       14.87       29.10      3.86 o 
  -5   1   5        8.68        7.71      3.13 o 
  -4   1   5      807.59      840.12     13.78 o 
  -3   1   5     1104.43     1148.08     16.22 o 
  -2   1   5     2318.89     2358.58     27.34 o 
  -1   1   5     3722.23     3805.97     34.04 o 
   0   1   5        0.04       -2.39      2.51 o 
   1   1   5     2964.23     3000.76     33.69 o 
   2   1   5       21.75       42.39      3.64 o 
   3   1   5      434.78      498.16      9.25 o 
   4   1   5      798.87      688.91     16.08 o 
   5   1   5      128.78      155.15      9.46 o 
   6   1   5      463.79      482.41     15.41 o 
   7   1   5     2016.04     2045.91     36.54 o 
   8   1   5     3373.02     3378.51     53.25 o 
   9   1   5        1.40        9.05      9.37 o 
  10   1   5        7.11       10.44      7.75 o 
  11   1   5      431.50      421.36     53.50 o 
  12   1   5        8.25        3.47     10.22 o 
 -13   2   5       28.75       53.11     20.46 o 
 -12   2   5      587.03      583.57     21.41 o 
 -11   2   5      101.19       82.77      8.83 o 
 -10   2   5        2.40        1.91      4.36 o 
  -9   2   5       55.52       55.59      5.90 o 
  -8   2   5        1.39        7.20      3.67 o 
  -7   2   5      984.51      976.91     15.75 o 
  -6   2   5      523.10      513.57     10.34 o 
  -5   2   5     1756.92     1816.58     21.46 o 
  -4   2   5      412.33      354.58      8.42 o 
  -3   2   5     2758.89     2558.74     29.60 o 
  -2   2   5      489.46      445.72      9.14 o 
  -1   2   5    10093.24    10663.48    102.83 o 
   0   2   5     6098.45     6178.54     62.55 o 
   1   2   5     2935.60     3035.06     33.99 o 
   2   2   5       92.41       99.76      4.82 o 
   3   2   5      370.52      320.52      8.88 o 
   4   2   5      424.92      383.56     13.23 o 
   5   2   5      102.19      118.52      5.64 o 
   6   2   5        4.57        4.25      5.26 o 
   7   2   5       10.58        9.87      6.34 o 
   8   2   5       75.03       96.84     10.12 o 
   9   2   5       83.00       70.96      9.66 o 
  10   2   5      225.56      221.54     17.08 o 
  11   2   5      236.33      271.54     19.68 o 
  12   2   5      233.54      242.51     19.32 o 
 -12   3   5      231.58      246.93     13.92 o 
 -11   3   5     1538.25     1570.87     30.12 o 
 -10   3   5      356.89      348.49     16.32 o 
  -9   3   5       40.33       52.61      6.58 o 
  -8   3   5      748.55      726.98     17.46 o 
  -7   3   5     1286.92     1268.43     29.27 o 
  -6   3   5      156.83      163.22      6.38 o 
  -5   3   5      402.99      387.26     11.34 o 
  -4   3   5     1904.19     1823.94     21.86 o 
  -3   3   5      856.71     1010.48     14.70 o 
  -2   3   5      972.86     1016.73     13.30 o 
  -1   3   5     9372.87     9780.71     81.96 o 
   0   3   5     1471.81     1430.82     18.67 o 
   1   3   5      448.63      446.34      8.91 o 
   2   3   5     7713.38     7877.98     74.24 o 
   3   3   5      837.35      792.44     11.90 o 
   4   3   5      142.41       86.90      5.01 o 
   5   3   5     2429.02     2380.25     34.80 o 
   6   3   5     1662.32     1730.15     31.51 o 
   7   3   5     5206.80     5227.18     72.24 o 
   8   3   5      128.83      177.83     13.00 o 
   9   3   5      399.45      377.40     20.46 o 
  10   3   5     2849.17     2979.76     59.48 o 
  11   3   5        7.04       20.48     10.33 o 
  12   3   5      184.11      187.37     17.67 o 
 -12   4   5      903.32      945.31     23.36 o 
 -11   4   5     1424.08     1467.85     31.96 o 
 -10   4   5       25.95       37.26      8.16 o 
  -9   4   5     1357.39     1314.00     32.37 o 
  -8   4   5     2053.20     2057.28     38.57 o 
  -7   4   5      273.05      288.06     10.61 o 
  -6   4   5     4817.72     4735.62     58.22 o 
  -5   4   5      701.93      681.11     10.14 o 
  -4   4   5       86.42      101.76      4.68 o 
  -3   4   5      455.71      327.14      8.12 o 
  -2   4   5      273.72      303.45      7.67 o 
  -1   4   5     6901.40     7600.41     64.82 o 
   0   4   5     7141.01     7396.57     68.98 o 
   1   4   5        8.19        4.02      2.32 o 
   2   4   5     3931.14     3958.33     37.55 o 
   3   4   5      671.21      627.38     10.78 o 
   4   4   5     3186.81     3368.17     33.36 o 
   5   4   5     6591.35     6379.23    137.45 o 
   6   4   5     1951.52     1975.90     29.16 o 
   7   4   5      592.16      611.17     33.70 o 
   8   4   5     2164.07     2235.95     45.97 o 
   9   4   5     1673.07     1658.19     39.49 o 
  10   4   5      504.77      394.14     21.84 o 
  11   4   5      512.34      558.37     30.34 o 
  12   4   5      910.49      943.68     39.28 o 
 -12   5   5      124.30      158.51     13.57 o 
 -11   5   5       32.12       31.54      8.84 o 
 -10   5   5     1250.91     1216.65     33.35 o 
  -9   5   5       99.27       91.40     17.93 o 
  -8   5   5      289.17      310.60     17.16 o 
  -7   5   5     1577.87     1546.61     38.76 o 
  -6   5   5     2590.97     2544.05     36.93 o 
  -5   5   5     7361.06     7269.81     69.94 o 
  -4   5   5       98.58       69.12      4.50 o 
  -3   5   5      105.86      114.42      5.11 o 
  -2   5   5    28351.48    28947.20    276.61 o 
  -1   5   5     6879.96     6784.37     70.28 o 
   0   5   5     1036.91     1065.28     16.09 o 
   1   5   5    14575.34    14806.18    144.78 o 
   2   5   5     6397.11     6460.50     62.43 o 
   3   5   5      666.14      621.71     12.02 o 
   4   5   5     2821.84     2668.12     30.00 o 
   5   5   5     4050.20     4036.75     47.95 o 
   6   5   5       58.88       72.82      5.67 o 
   7   5   5      624.95      658.97     47.68 o 
   8   5   5      479.49      489.64     20.95 o 
   9   5   5      255.10      277.39     18.18 o 
  10   5   5      832.75      858.30     29.09 o 
  11   5   5      710.35      752.37     28.41 o 
  12   5   5      200.66      191.58     18.37 o 
 -12   6   5      549.37      590.48     25.56 o 
 -11   6   5      377.98      392.93     19.13 o 
 -10   6   5      151.41      190.23     13.51 o 
  -9   6   5     2389.88     2293.15     65.25 o 
  -8   6   5     6747.22     6517.57     98.11 o 
  -7   6   5      224.52      240.66     21.02 o 
  -6   6   5       87.40      102.53      8.74 o 
  -5   6   5      736.15      646.41     16.97 o 
  -4   6   5      710.16      724.79     17.25 o 
  -3   6   5      895.95      911.45     18.99 o 
  -2   6   5     2824.74     2884.73     33.96 o 
  -1   6   5      623.79      575.32     11.02 o 
   0   6   5     2229.14     2106.38     26.93 o 
   1   6   5      154.22      174.76      8.57 o 
   2   6   5     3238.22     3229.93     38.00 o 
   3   6   5    10875.89    10985.71    102.21 o 
   4   6   5       51.02       68.16      4.74 o 
   5   6   5     2665.50     2566.09     34.21 o 
   6   6   5     5359.29     5368.20     61.61 o 
   7   6   5        0.79        4.64      7.00 o 
   8   6   5     2493.01     2402.23     48.54 o 
   9   6   5     3920.59     3706.88     67.46 o 
  10   6   5      145.63      129.69     14.45 o 
  11   6   5      399.85      402.63     25.65 o 
 -11   7   5      589.62      584.47     36.51 o 
 -10   7   5     1260.62     1151.73     32.89 o 
  -9   7   5     1120.48     1116.19     31.10 o 
  -8   7   5     1734.66     1667.76     37.88 o 
  -7   7   5     1603.61     1647.78     44.45 o 
  -6   7   5        6.70        5.12      6.08 o 
  -5   7   5     4075.45     4072.83     81.68 o 
  -4   7   5      589.12      546.95     15.35 o 
  -3   7   5        0.43        0.66      3.90 o 
  -2   7   5     8992.71     9220.25    108.17 o 
  -1   7   5     2492.05     2447.89     30.62 o 
   0   7   5     1242.85     1261.54     19.14 o 
   1   7   5      870.88      832.95     16.55 o 
   2   7   5     4120.31     4126.57     47.24 o 
   3   7   5      640.28      604.89     11.96 o 
   4   7   5     1212.60     1203.95     16.64 o 
   5   7   5     3438.22     3296.90     34.29 o 
   6   7   5      115.78      156.25      8.53 o 
   7   7   5     1615.19     1683.13     37.58 o 
   8   7   5      586.78      578.44     22.24 o 
   9   7   5       52.15       59.24     11.35 o 
  10   7   5     1617.82     1622.60     41.08 o 
  11   7   5      158.71      176.08     17.15 o 
 -11   8   5      256.21      267.76     21.87 o 
 -10   8   5       61.68       70.50     12.05 o 
  -9   8   5       66.28       71.71     11.57 o 
  -8   8   5      110.87      111.11     10.70 o 
  -7   8   5       83.48       84.87      9.18 o 
  -6   8   5      619.24      668.25     18.98 o 
  -5   8   5      734.65      728.10     19.13 o 
  -4   8   5     1147.27     1094.33     27.66 o 
  -3   8   5     7422.30     7215.23     88.93 o 
  -2   8   5      442.00      376.10     12.90 o 
  -1   8   5     1746.80     1795.92     27.32 o 
   0   8   5     7676.44     7473.34     79.09 o 
   1   8   5      738.77      614.73     19.25 o 
   2   8   5      160.39      151.11     10.79 o 
   3   8   5     1077.42     1073.43     17.10 o 
   4   8   5     4316.51     4195.78     42.27 o 
   5   8   5     2045.78     2057.73     29.55 o 
   6   8   5      101.96      108.77      7.76 o 
   7   8   5      377.10      379.05     19.49 o 
   8   8   5     2036.56     1991.79     43.73 o 
   9   8   5      321.01      317.81     19.88 o 
  10   8   5       25.97       20.13     10.17 o 
  11   8   5      303.91      282.24     20.55 o 
 -11   9   5     1231.23     1208.23     63.32 o 
 -10   9   5     1104.55     1066.62     33.14 o 
  -9   9   5       35.78       29.41      9.82 o 
  -8   9   5       10.76        7.65      6.31 o 
  -7   9   5      768.60      820.24     30.35 o 
  -6   9   5     1081.94     1120.61     26.58 o 
  -5   9   5       21.19       17.25      5.84 o 
  -4   9   5      111.45       93.18      9.24 o 
  -3   9   5      938.44      887.67     20.41 o 
  -2   9   5     1760.43     1852.87     31.37 o 
  -1   9   5      281.71      289.09     17.66 o 
   0   9   5      294.28      290.52      9.76 o 
   1   9   5     1545.26     1555.57     26.25 o 
   2   9   5      172.30      170.01      9.22 o 
   3   9   5      349.02      331.76     10.49 o 
   4   9   5     3953.28     3972.37     38.28 o 
   5   9   5     1702.71     1641.45     20.28 o 
   6   9   5      448.65      435.12     15.16 o 
   7   9   5     1068.39     1094.50     25.04 o 
   8   9   5      208.98      249.20     17.59 o 
   9   9   5       60.99       38.24     11.39 o 
  10   9   5      221.25      236.35     33.08 o 
 -10  10   5       17.13       23.46     10.85 o 
  -9  10   5        2.23        6.23      7.80 o 
  -8  10   5      149.55      157.00     14.53 o 
  -7  10   5     1012.12      990.12     30.61 o 
  -6  10   5       36.44       50.56      8.03 o 
  -5  10   5     1342.52     1345.73     28.20 o 
  -4  10   5     1153.28     1132.87     24.70 o 
  -3  10   5       27.98       21.12      5.94 o 
  -2  10   5     2115.78     2084.15     36.63 o 
  -1  10   5     1652.79     1638.73     28.99 o 
   0  10   5     1709.99     1719.47     25.82 o 
   1  10   5      322.88      327.22     11.80 o 
   2  10   5     1754.20     1698.60     28.89 o 
   3  10   5        8.26       10.21      4.42 o 
   4  10   5       70.41       73.49      5.36 o 
   5  10   5       58.87       58.27      5.04 o 
   6  10   5       17.52       22.35      5.32 o 
   7  10   5      295.89      311.18     15.15 o 
   8  10   5       25.92       36.48     10.01 o 
   9  10   5       10.28       10.76      9.78 o 
  10  10   5       10.28        7.85     10.72 o 
 -10  11   5       31.98       41.16     10.24 o 
  -9  11   5       54.53       72.61     10.94 o 
  -8  11   5       12.96       -3.42      6.31 o 
  -7  11   5        1.52       -4.47      6.47 o 
  -6  11   5        1.57        4.08      6.30 o 
  -5  11   5       98.63       89.09      9.55 o 
  -4  11   5        0.57        1.05      5.64 o 
  -3  11   5      123.96      116.23      9.60 o 
  -2  11   5        0.79        0.97      5.07 o 
  -1  11   5      183.33      196.69     11.17 o 
   0  11   5       93.80       77.36      7.70 o 
   1  11   5       27.79       26.32      5.87 o 
   2  11   5      350.73      335.78     16.55 o 
   3  11   5      506.94      511.34     12.53 o 
   4  11   5      231.73      213.75      9.59 o 
   5  11   5      327.40      301.57      9.69 o 
   6  11   5       54.81       52.78      6.60 o 
   7  11   5        1.87       -7.38      8.08 o 
   8  11   5        1.27        9.46      9.31 o 
   9  11   5      134.42      121.09     14.55 o 
  -9  12   5      335.94      300.13     18.36 o 
  -8  12   5        2.24       -0.36     10.85 o 
  -7  12   5      114.14      102.83     11.40 o 
  -6  12   5       80.07       72.58      9.94 o 
  -5  12   5       42.44       48.68      8.58 o 
  -4  12   5     1311.89     1306.56     28.42 o 
  -3  12   5      185.38      194.90     12.15 o 
  -2  12   5       14.27       21.86      6.32 o 
  -1  12   5        3.89        2.00      5.37 o 
   0  12   5      155.46      166.20     10.69 o 
   1  12   5       13.64       13.48      6.63 o 
   2  12   5       19.47       21.83      5.64 o 
   3  12   5      940.90      911.10     19.20 o 
   4  12   5       14.76        7.47      4.45 o 
   5  12   5     1140.40     1187.42     18.31 o 
   6  12   5     1846.90     1808.29     28.60 o 
   7  12   5      333.87      338.76     17.60 o 
   8  12   5      397.90      356.54     18.62 o 
  -8  13   5       22.48       28.61      9.40 o 
  -7  13   5      228.88      240.08     16.09 o 
  -6  13   5       54.96       62.20     11.36 o 
  -5  13   5        2.33       12.22      7.13 o 
  -4  13   5      342.35      331.57     16.37 o 
  -3  13   5       16.66       20.22      7.09 o 
  -2  13   5      503.85      488.26     17.15 o 
  -1  13   5       81.78       76.42      8.77 o 
   0  13   5       29.25       42.89      8.36 o 
   1  13   5      856.40      821.62     23.90 o 
   2  13   5       46.89       54.77      7.72 o 
   3  13   5      964.48      982.27     25.99 o 
   4  13   5      884.29      874.32     26.92 o 
   5  13   5     1662.14     1590.89     29.48 o 
   6  13   5       58.50       61.57      8.47 o 
   7  13   5      406.68      399.07     22.82 o 
   8  13   5      555.34      572.50     22.03 o 
  -7  14   5       21.49       24.11      9.17 o 
  -6  14   5      307.46      316.79     17.83 o 
  -5  14   5       33.03       39.91      8.86 o 
  -4  14   5       20.08       16.50      7.69 o 
  -3  14   5     3611.38     3489.01     54.89 o 
  -2  14   5        1.62       -1.59      6.42 o 
  -1  14   5        4.39        3.57      6.35 o 
   0  14   5     1010.54     1003.94     27.96 o 
   1  14   5       77.34      100.60     11.41 o 
   2  14   5     1514.59     1545.22     31.38 o 
   3  14   5      520.21      544.12     21.46 o 
   4  14   5       93.46       95.09      9.58 o 
   5  14   5     1149.92     1203.71     34.07 o 
   6  14   5      425.86      392.91     19.02 o 
   7  14   5      527.27      571.58     42.10 o 
  -6  15   5       45.22       38.15      9.90 o 
  -5  15   5      391.49      398.45     19.62 o 
  -4  15   5      812.22      830.43     24.28 o 
  -3  15   5        2.20        3.19      7.18 o 
  -2  15   5      859.44      941.25     24.62 o 
  -1  15   5      867.45      940.13     24.42 o 
   0  15   5       16.03       12.40      7.16 o 
   1  15   5     1178.49     1037.13    115.27 o 
   2  15   5     2506.43     2563.69     53.59 o 
   3  15   5        0.75        8.22      8.44 o 
   4  15   5      124.17      155.26     13.35 o 
   5  15   5      731.65      711.28     32.80 o 
  -4  16   5       52.11       47.48      9.70 o 
  -3  16   5       85.58       89.97     12.17 o 
  -2  16   5      363.74      387.09     18.45 o 
  -1  16   5       35.16       41.77     10.96 o 
   0  16   5      418.35      456.38     24.24 o 
   1  16   5        9.10        5.36      8.48 o 
   2  16   5      368.84      381.66     22.54 o 
   3  16   5      199.46      220.40     17.58 o 
   4  16   5      251.00      260.94     16.65 o 
 -12   0   6       10.07       18.74      8.98 o 
 -11   0   6      161.14      158.11     13.76 o 
 -10   0   6       31.37       20.93      7.82 o 
  -9   0   6     2217.45     2301.80     37.30 o 
  -8   0   6     3772.32     3819.25     52.21 o 
  -7   0   6     3767.50     3695.12     58.28 o 
  -6   0   6      180.48      173.15     18.74 o 
  -5   0   6    14256.09    14155.44    180.72 o 
  -4   0   6    14657.58    14539.31    224.51 o 
  -3   0   6     3598.06     3724.62     65.06 o 
  -2   0   6     4653.46     4460.03     75.36 o 
  -1   0   6     6078.51     5996.08     95.98 o 
   0   0   6      859.22      923.99     18.13 o 
   1   0   6     3259.55     3194.33     58.60 o 
   2   0   6     2101.24     2167.57     34.94 o 
   3   0   6     6240.93     6487.10    433.99 o 
   4   0   6     6940.94     6983.67    122.32 o 
   5   0   6     1843.07     2106.02     50.75 o 
   6   0   6       17.58       28.74      9.55 o 
   7   0   6     6555.52     6665.32    125.39 o 
   8   0   6      181.98      151.33     17.03 o 
   9   0   6     1804.59     1774.14     51.94 o 
  10   0   6      814.77      788.46     34.72 o 
  11   0   6       17.10       32.78     13.95 o 
  12   0   6     2139.43     2221.07     64.73 o 
 -12   1   6      714.18      754.11     22.57 o 
 -11   1   6      172.55      192.14     10.55 o 
 -10   1   6      622.89      623.04     14.58 o 
  -9   1   6     1683.65     1695.43     23.30 o 
  -8   1   6        9.78       11.92      3.77 o 
  -7   1   6        7.83       10.73      3.86 o 
  -6   1   6     7629.51     7718.55     81.31 o 
  -5   1   6       33.00       55.70      4.94 o 
  -4   1   6     5081.21     5195.82     55.92 o 
  -3   1   6     4152.03     4257.27     46.64 o 
  -2   1   6      670.48      716.45     13.94 o 
  -1   1   6     7344.20     7263.12     66.77 o 
   0   1   6     4217.63     4216.90     38.48 o 
   1   1   6        7.51        3.77      2.51 o 
   2   1   6     6622.87     6641.37     69.78 o 
   3   1   6    15331.13    15874.47    173.85 o 
   4   1   6        9.82       17.70      6.13 o 
   5   1   6     3137.47     3103.55     46.25 o 
   6   1   6     7696.54     7776.43     98.84 o 
   7   1   6      658.15      631.27     19.30 o 
   8   1   6       13.71       18.62      7.25 o 
   9   1   6      405.84      380.26     23.85 o 
  10   1   6      372.19      370.13     19.17 o 
  11   1   6      339.30      303.55     18.08 o 
  12   1   6       31.40       43.81     17.47 o 
 -12   2   6        5.83        8.82      7.83 o 
 -11   2   6     1007.79     1008.87     25.77 o 
 -10   2   6      123.19      134.92      8.99 o 
  -9   2   6        7.27        8.33      4.51 o 
  -8   2   6     2950.90     2956.40     38.97 o 
  -7   2   6      309.62      319.14     11.61 o 
  -6   2   6     1115.32     1160.87     16.92 o 
  -5   2   6     7729.36     7511.67     78.23 o 
  -4   2   6      166.43      155.08      6.62 o 
  -3   2   6      192.81      210.46     11.24 o 
  -2   2   6      758.16      560.83     11.29 o 
  -1   2   6     2571.08     2690.06     30.44 o 
   0   2   6     1810.53     1694.73     21.54 o 
   1   2   6     3064.97     2995.34     34.76 o 
   2   2   6     2637.42     2676.00     35.31 o 
   3   2   6     1586.62     1505.05     20.97 o 
   4   2   6     4461.66     4594.43     51.63 o 
   5   2   6      523.60      457.18     16.54 o 
   6   2   6     1522.58     1469.69     43.35 o 
   7   2   6      326.07      330.15     20.10 o 
   8   2   6      760.18      747.17     21.86 o 
   9   2   6     1278.04     1269.82     30.16 o 
  10   2   6     1375.72     1366.81     32.64 o 
  11   2   6        4.22        6.49      9.98 o 
  12   2   6      197.52      203.86     18.71 o 
 -12   3   6      103.92      131.85     12.64 o 
 -11   3   6        5.33        8.52      6.76 o 
 -10   3   6     1186.68     1171.13     26.71 o 
  -9   3   6      533.29      533.93     44.98 o 
  -8   3   6      175.68      179.72     11.58 o 
  -7   3   6     1288.75     1276.83     26.86 o 
  -6   3   6     6732.95     6772.33     72.41 o 
  -5   3   6        0.73        2.68      2.55 o 
  -4   3   6     1176.19     1206.17     19.51 o 
  -3   3   6     5214.21     5060.87     59.46 o 
  -2   3   6     3245.36     3427.44     38.29 o 
  -1   3   6       45.14       38.65      3.67 o 
   0   3   6     3914.05     3882.73     42.46 o 
   1   3   6        0.52        1.77      2.28 o 
   2   3   6      317.20      322.47      8.40 o 
   3   3   6     1120.82     1235.18     18.68 o 
   4   3   6      225.46      238.28     13.08 o 
   5   3   6      742.82      706.00     20.04 o 
   6   3   6       71.72       73.35      8.44 o 
   7   3   6       59.70       68.44      9.01 o 
   8   3   6      301.95      313.15     17.77 o 
   9   3   6      667.77      629.80     22.66 o 
  10   3   6      273.65      266.36     19.04 o 
  11   3   6     2805.12     3023.64     62.05 o 
  12   3   6      144.76      180.08     17.79 o 
 -12   4   6      275.94      260.48     14.55 o 
 -11   4   6      194.96      186.01     21.81 o 
 -10   4   6      982.01      952.02     24.52 o 
  -9   4   6      243.44      243.08     16.12 o 
  -8   4   6       60.81       74.06     10.55 o 
  -7   4   6     1731.74     1716.84     65.87 o 
  -6   4   6      110.11      105.66      6.78 o 
  -5   4   6      256.33      281.55     17.30 o 
  -4   4   6      775.82      810.65     13.68 o 
  -3   4   6     1043.75     1017.03     16.47 o 
  -2   4   6      146.01      247.02      8.13 o 
  -1   4   6      279.49      292.18      6.13 o 
   0   4   6     3177.49     3185.97     33.59 o 
   1   4   6     9259.42     9518.26     88.32 o 
   2   4   6       41.14       43.33      3.57 o 
   3   4   6      293.73      272.66      7.98 o 
   4   4   6     7637.78     7631.65     74.25 o 
   5   4   6      196.74      211.64      8.76 o 
   6   4   6     1777.77     1730.80     36.91 o 
   7   4   6      314.18      322.50     15.71 o 
   8   4   6       25.14       16.98      8.59 o 
   9   4   6      141.89      152.70     14.81 o 
  10   4   6      389.53      376.52     21.87 o 
  11   4   6        2.07       17.81     10.61 o 
  12   4   6        1.07        1.63     10.42 o 
 -12   5   6      279.51      292.26     24.65 o 
 -11   5   6        5.62       21.99      8.80 o 
 -10   5   6       12.85       14.11      7.48 o 
  -9   5   6      507.21      486.33     24.20 o 
  -8   5   6      394.88      392.00     23.29 o 
  -7   5   6      281.89      253.58     16.93 o 
  -6   5   6       15.22       24.56      6.62 o 
  -5   5   6        0.82        1.11      3.56 o 
  -4   5   6       76.16       84.78      7.97 o 
  -3   5   6       20.82       23.41      3.53 o 
  -2   5   6     5223.67     5555.08     60.02 o 
  -1   5   6     1797.27     2068.47     23.46 o 
   0   5   6     2074.45     2200.35     30.72 o 
   1   5   6      124.65      116.74      5.44 o 
   2   5   6     3056.67     3089.19     34.12 o 
   3   5   6       22.07       23.07      3.36 o 
   4   5   6       83.06       93.11      5.35 o 
   5   5   6       35.94       41.56      5.82 o 
   6   5   6       29.85       20.36      7.69 o 
   7   5   6      704.52      657.63     23.14 o 
   8   5   6      144.41      134.00     13.52 o 
   9   5   6      665.38      622.84     24.34 o 
  10   5   6      504.29      485.18     24.94 o 
  11   5   6       19.81       14.99     10.76 o 
 -11   6   6       53.48       37.61     11.52 o 
 -10   6   6       95.63      135.11     14.16 o 
  -9   6   6       31.41       16.28      8.52 o 
  -8   6   6       71.26       91.33     10.96 o 
  -7   6   6       48.70       33.09      7.82 o 
  -6   6   6      584.05      588.48     19.48 o 
  -5   6   6      230.90      198.67     11.22 o 
  -4   6   6        0.98        2.11      4.34 o 
  -3   6   6      265.24      264.23     22.78 o 
  -2   6   6      424.37      462.90     12.10 o 
  -1   6   6     1569.31     1630.37     19.73 o 
   0   6   6      191.37      234.99      8.92 o 
   1   6   6       97.37       83.88      9.80 o 
   2   6   6       13.14       13.88      3.43 o 
   3   6   6       13.23       12.72      3.33 o 
   4   6   6      979.82      971.71     14.37 o 
   5   6   6        1.43        1.60      4.78 o 
   6   6   6      294.16      309.41     17.04 o 
   7   6   6      368.50      315.63     18.13 o 
   8   6   6       69.90       62.84     11.03 o 
   9   6   6      135.19      137.36     14.47 o 
  10   6   6      133.58      129.37     15.13 o 
  11   6   6       60.34       52.24     12.62 o 
 -11   7   6      419.07      443.77     36.51 o 
 -10   7   6      392.01      443.06     35.25 o 
  -9   7   6     1709.01     1645.83     39.49 o 
  -8   7   6      281.52      281.35     17.53 o 
  -7   7   6      635.77      576.29     20.88 o 
  -6   7   6      272.26      275.46     20.33 o 
  -5   7   6      175.71      188.34     11.81 o 
  -4   7   6      660.58      625.46     17.04 o 
  -3   7   6      670.96      687.84     19.48 o 
  -2   7   6     3576.79     3498.33     63.89 o 
  -1   7   6      485.83      453.51     12.58 o 
   0   7   6      435.25      382.92     15.28 o 
   1   7   6     3121.45     3169.37     42.81 o 
   2   7   6      775.53      828.86     18.83 o 
   3   7   6       37.56       39.40      4.53 o 
   4   7   6       44.02       38.09      4.25 o 
   5   7   6      324.57      315.69     11.47 o 
   6   7   6        7.51       -1.27      6.65 o 
   7   7   6      577.74      556.16     21.53 o 
   8   7   6      287.81      270.21     20.05 o 
   9   7   6      354.78      383.01     23.97 o 
  10   7   6      244.46      202.38     17.72 o 
  11   7   6      143.62      139.33     16.54 o 
 -11   8   6      197.78      194.06     15.23 o 
 -10   8   6     1039.82     1110.46     42.06 o 
  -9   8   6      335.88      290.00     18.67 o 
  -8   8   6     1152.13     1121.18     50.33 o 
  -7   8   6        2.67        6.62      6.39 o 
  -6   8   6      149.17      153.96     11.30 o 
  -5   8   6      561.03      585.70     22.28 o 
  -4   8   6      259.46      230.96     12.17 o 
  -3   8   6      513.37      475.28     14.83 o 
  -2   8   6     1466.86     1492.80     27.15 o 
  -1   8   6     1323.01     1334.26     27.69 o 
   0   8   6      203.72      193.94      8.42 o 
   1   8   6      766.88      738.21     22.15 o 
   2   8   6       95.40      107.77      6.92 o 
   3   8   6     2764.33     2725.29     32.86 o 
   4   8   6      360.60      360.65      9.29 o 
   5   8   6       33.37       34.47      5.95 o 
   6   8   6        4.65        6.28      5.90 o 
   7   8   6      275.76      298.92     17.97 o 
   8   8   6      527.17      521.07     47.24 o 
   9   8   6      189.05      194.93     22.11 o 
  10   8   6       57.92       64.98     16.43 o 
 -10   9   6     1337.64     1279.61     44.76 o 
  -9   9   6      765.33      765.98     27.23 o 
  -8   9   6       48.98       55.17      9.13 o 
  -7   9   6      580.58      565.56     19.14 o 
  -6   9   6      944.20      913.25     32.57 o 
  -5   9   6       47.72       47.03      7.35 o 
  -4   9   6      297.51      288.08     13.78 o 
  -3   9   6     2706.72     2593.67     41.02 o 
  -2   9   6       30.39       43.33      8.75 o 
  -1   9   6      246.70      252.16     15.45 o 
   0   9   6     4144.23     4169.20     56.35 o 
   1   9   6       40.02       48.41      6.17 o 
   2   9   6     1610.30     1679.18     28.50 o 
   3   9   6     4863.54     4994.14     53.60 o 
   4   9   6      212.11      221.19      8.49 o 
   5   9   6      404.01      403.94     13.02 o 
   6   9   6      164.98      175.09     17.66 o 
   7   9   6       80.32       92.85     10.12 o 
   8   9   6     2145.38     2166.65     53.59 o 
   9   9   6      140.37      112.24     14.22 o 
  10   9   6      282.76      276.13     21.53 o 
 -10  10   6      437.49      466.57     29.69 o 
  -9  10   6       64.46       88.82     13.23 o 
  -8  10   6      767.18      749.43     23.33 o 
  -7  10   6      981.46     1045.89     30.56 o 
  -6  10   6      450.43      472.46     19.25 o 
  -5  10   6     3534.96     3372.78     52.27 o 
  -4  10   6     4443.01     4355.45     62.18 o 
  -3  10   6      188.77      193.94     11.63 o 
  -2  10   6      909.42      882.76     20.89 o 
  -1  10   6     3368.63     3245.91     63.66 o 
   0  10   6        2.30       -0.77      5.44 o 
   1  10   6      437.07      479.65     14.45 o 
   2  10   6      301.45      316.96     12.83 o 
   3  10   6        2.72        1.23      4.08 o 
   4  10   6     2397.33     2327.02     28.59 o 
   5  10   6      162.32      140.17     10.69 o 
   6  10   6      207.09      192.27     12.55 o 
   7  10   6      766.11      778.72     22.03 o 
   8  10   6      465.97      417.93     18.89 o 
   9  10   6      951.53      924.53     30.70 o 
  -9  11   6      650.14      597.95     26.08 o 
  -8  11   6       53.39       34.86      9.37 o 
  -7  11   6        3.86        1.51      6.98 o 
  -6  11   6     2805.20     2722.68     46.97 o 
  -5  11   6      493.73      470.76     18.16 o 
  -4  11   6     1304.01     1231.27     28.45 o 
  -3  11   6       56.65       64.22      8.17 o 
  -2  11   6       51.52       36.63      6.81 o 
  -1  11   6     6000.56     5757.52     75.93 o 
   0  11   6       38.72       37.34      8.08 o 
   1  11   6      346.93      330.92     16.40 o 
   2  11   6     3542.42     3551.97     63.83 o 
   3  11   6     1602.53     1531.65     23.92 o 
   4  11   6       95.17       95.64      7.32 o 
   5  11   6     1494.13     1513.11     27.24 o 
   6  11   6     2456.20     2435.38     37.38 o 
   7  11   6      119.48      117.51     11.25 o 
   8  11   6      377.59      398.63     23.29 o 
   9  11   6     2101.53     2090.53     49.19 o 
  -8  12   6      806.53      821.35     25.51 o 
  -7  12   6      645.55      619.84     21.71 o 
  -6  12   6       13.41       21.25      7.91 o 
  -5  12   6     2191.07     2204.77     40.73 o 
  -4  12   6     2293.13     2247.99     40.44 o 
  -3  12   6      389.28      424.24     16.27 o 
  -2  12   6      455.09      521.80     17.27 o 
  -1  12   6      145.06      152.94     10.76 o 
   0  12   6      113.55      102.03     12.09 o 
   1  12   6     1176.24     1229.71     29.89 o 
   2  12   6      603.29      611.86     17.74 o 
   3  12   6       52.58       57.18      6.48 o 
   4  12   6     1969.12     1967.68     28.99 o 
   5  12   6       91.80      107.22     11.07 o 
   6  12   6      168.93      185.92     25.27 o 
   7  12   6     1331.57     1315.69     35.98 o 
   8  12   6      245.81      255.93     24.25 o 
  -8  13   6       37.43       34.33     12.18 o 
  -7  13   6      875.67      848.18     35.78 o 
  -6  13   6     2021.49     2079.68     48.27 o 
  -5  13   6       20.13       17.94      7.79 o 
  -4  13   6      631.81      649.22     20.69 o 
  -3  13   6     3902.22     3877.49     58.92 o 
  -2  13   6      235.03      215.95     13.37 o 
  -1  13   6       34.20       23.32      7.09 o 
   0  13   6     2794.53     2741.35     51.38 o 
   1  13   6       24.50       20.85      7.72 o 
   2  13   6      384.51      400.93     16.21 o 
   3  13   6     1632.67     1590.40     31.26 o 
   4  13   6      240.87      248.70     11.43 o 
   5  13   6      200.95      214.02     16.47 o 
   6  13   6      226.89      230.37     22.81 o 
   7  13   6       24.46       29.88     15.34 o 
  -6  14   6       72.72       89.09     16.93 o 
  -5  14   6      166.13      160.03     13.16 o 
  -4  14   6       23.92       28.38      9.03 o 
  -3  14   6      218.62      235.42     14.58 o 
  -2  14   6      375.75      445.92     19.31 o 
  -1  14   6        5.11        7.11      6.74 o 
   0  14   6      581.10      585.52     27.43 o 
   1  14   6     2117.98     2180.50     45.71 o 
   2  14   6      376.89      386.95     20.22 o 
   3  14   6      977.06     1061.38     30.57 o 
   4  14   6     1946.37     1972.26     38.27 o 
   5  14   6      818.93      872.19     35.86 o 
   6  14   6       19.48       28.33     14.03 o 
  -5  15   6       32.32       34.76      9.49 o 
  -4  15   6        7.79        3.98      7.70 o 
  -3  15   6       35.11       52.28      9.38 o 
  -2  15   6      179.56      176.47     13.00 o 
  -1  15   6      399.91      401.90     18.30 o 
   0  15   6       75.36       78.36     11.30 o 
   1  15   6      134.19      134.11     11.67 o 
   2  15   6      296.59      319.24     19.78 o 
   3  15   6       55.96       52.97      9.38 o 
   4  15   6      392.25      361.55     20.70 o 
   5  15   6      146.90      135.25     23.02 o 
  -3  16   6       43.99       25.35      8.67 o 
  -2  16   6      138.36      131.25     12.45 o 
  -1  16   6      228.34      234.07     17.40 o 
   0  16   6       50.90       68.04     12.37 o 
   1  16   6      348.59      400.75     27.88 o 
   2  16   6       89.60       76.91     12.79 o 
   3  16   6      135.80      120.31     12.71 o 
 -12   1   7      209.35      195.65     14.31 o 
 -11   1   7       73.09       73.55      9.96 o 
 -10   1   7        1.39        4.83      5.35 o 
  -9   1   7       26.80       21.58      6.23 o 
  -8   1   7       36.68       43.10      6.57 o 
  -7   1   7        0.34       -0.73      3.69 o 
  -6   1   7      576.34      587.35     13.35 o 
  -5   1   7       10.26       18.27      4.06 o 
  -4   1   7      512.44      525.02     11.71 o 
  -3   1   7     3820.46     3956.77     44.71 o 
  -2   1   7       49.85       60.53      4.56 o 
  -1   1   7     1889.61     1971.51     30.58 o 
   0   1   7     1124.62     1039.04     18.89 o 
   1   1   7      327.83      331.93      7.92 o 
   2   1   7     1372.28     1438.76     27.38 o 
   3   1   7      142.93      118.92      6.37 o 
   4   1   7      151.23      113.80      5.93 o 
   5   1   7       39.90       21.20      9.99 o 
   6   1   7       41.77       32.81      7.18 o 
   7   1   7      534.71      564.51     18.62 o 
   8   1   7      426.92      393.01     18.48 o 
   9   1   7      625.10      604.36     21.30 o 
  10   1   7      227.19      218.50     15.61 o 
  11   1   7      134.51      156.85     15.29 o 
 -12   2   7      998.28     1002.59     26.97 o 
 -11   2   7       87.21       89.47     16.92 o 
 -10   2   7      482.63      474.59     21.58 o 
  -9   2   7     1946.29     2019.37     26.86 o 
  -8   2   7      234.23      252.51     13.70 o 
  -7   2   7      548.64      551.06     13.55 o 
  -6   2   7     2185.24     2116.94     29.04 o 
  -5   2   7      863.57      855.00     15.56 o 
  -4   2   7      163.34      148.79     10.79 o 
  -3   2   7       13.40        4.97      2.82 o 
  -2   2   7      182.80      171.00      8.08 o 
  -1   2   7      340.55      354.60      8.21 o 
   0   2   7      220.96      280.53      6.65 o 
   1   2   7      539.96      555.92     11.29 o 
   2   2   7     2514.78     2711.25     36.61 o 
   3   2   7       59.35       68.18      6.84 o 
   4   2   7      752.52      764.09     18.51 o 
   5   2   7     4429.22     4497.44     97.10 o 
   6   2   7      162.28      148.43     10.99 o 
   7   2   7     2021.02     1922.72     42.95 o 
   8   2   7     1821.07     1874.57     46.11 o 
   9   2   7      185.50      198.94     14.49 o 
  10   2   7        8.43        7.06      8.01 o 
  11   2   7      152.59      170.20     16.30 o 
 -12   3   7      124.38      140.62     13.29 o 
 -11   3   7      109.12      111.01     11.84 o 
 -10   3   7     1189.61     1154.95     24.27 o 
  -9   3   7       66.27       82.57     10.95 o 
  -8   3   7      165.00      151.64     13.04 o 
  -7   3   7        3.62        8.17      4.53 o 
  -6   3   7     3078.19     3142.56     38.92 o 
  -5   3   7     1068.64      981.14     16.73 o 
  -4   3   7       21.19       25.49      3.11 o 
  -3   3   7       52.40       86.14      5.13 o 
  -2   3   7     3069.22     2947.98     59.98 o 
  -1   3   7      404.70      419.39      8.89 o 
   0   3   7      214.49      176.87      6.86 o 
   1   3   7     6286.07     6063.95    126.50 o 
   2   3   7       36.06       39.12      3.90 o 
   3   3   7     1292.12     1282.28     19.80 o 
   4   3   7     2572.77     2472.73     32.10 o 
   5   3   7      375.99      388.78     14.63 o 
   6   3   7     6590.46     6404.87    250.62 o 
   7   3   7      745.33      718.64     28.17 o 
   8   3   7      498.93      511.71     19.22 o 
   9   3   7     1413.48     1362.86     32.15 o 
  10   3   7      731.73      785.47     28.89 o 
  11   3   7      147.79      191.53     20.57 o 
 -12   4   7     1137.94     1130.60     29.67 o 
 -11   4   7      119.98      101.85     10.23 o 
 -10   4   7      308.96      369.49     19.69 o 
  -9   4   7     1063.64     1085.71     29.97 o 
  -8   4   7     1280.61     1228.32     37.65 o 
  -7   4   7     2576.09     2522.17     47.04 o 
  -6   4   7      419.72      437.68     13.17 o 
  -5   4   7      319.48      313.12      9.96 o 
  -4   4   7     2419.64     2305.07     53.86 o 
  -3   4   7     1310.81     1237.37     21.21 o 
  -2   4   7        1.52        1.07      2.80 o 
  -1   4   7     5960.91     6119.42     58.35 o 
   0   4   7     3875.50     3811.88     39.82 o 
   1   4   7     2453.18     2440.52     42.06 o 
   2   4   7      574.50      561.04     12.07 o 
   3   4   7     1272.64     1238.32     19.71 o 
   4   4   7      226.53      219.03      8.16 o 
   5   4   7     1854.84     1908.79     34.01 o 
   6   4   7      454.85      465.50     16.70 o 
   7   4   7      185.09      135.67     13.56 o 
   8   4   7      575.82      577.65     20.06 o 
   9   4   7      128.94      140.07     14.86 o 
  10   4   7      566.93      523.57     41.43 o 
  11   4   7     1173.81     1111.56     35.61 o 
 -11   5   7     1848.95     1869.82     64.45 o 
 -10   5   7      505.52      517.25     22.80 o 
  -9   5   7      378.13      386.03     20.44 o 
  -8   5   7     2445.78     2373.76     56.83 o 
  -7   5   7     1871.08     1732.07     45.16 o 
  -6   5   7     1737.68     1681.15     35.33 o 
  -5   5   7     1361.32     1351.24     29.92 o 
  -4   5   7     3197.59     3208.18     49.33 o 
  -3   5   7      518.53      513.05     11.69 o 
  -2   5   7     2909.06     3086.29     37.73 o 
  -1   5   7     3591.42     3699.77     35.49 o 
   0   5   7     1941.37     1927.61     25.57 o 
   1   5   7      178.13      169.60      6.88 o 
   2   5   7      592.59      622.54     11.09 o 
   3   5   7     3739.26     3753.92     38.05 o 
   4   5   7      661.85      645.52     12.32 o 
   5   5   7       39.05       28.99      6.70 o 
   6   5   7     5220.21     5253.56     73.28 o 
   7   5   7     4202.04     4249.46     72.87 o 
   8   5   7       12.05       24.90      9.50 o 
   9   5   7     1263.43     1325.41     46.20 o 
  10   5   7     3883.16     3943.33    131.10 o 
  11   5   7        0.34       11.35     11.01 o 
 -11   6   7       75.22       55.48      9.91 o 
 -10   6   7      468.91      473.36     28.74 o 
  -9   6   7     1151.89     1096.56     45.89 o 
  -8   6   7       42.56       38.73      9.14 o 
  -7   6   7      394.86      423.85     18.84 o 
  -6   6   7      284.22      283.88     16.01 o 
  -5   6   7      713.32      635.58     24.56 o 
  -4   6   7     2787.53     2761.04     42.61 o 
  -3   6   7     2745.18     2716.95     68.88 o 
  -2   6   7       70.41       60.32      4.97 o 
  -1   6   7     3412.08     3320.26     35.35 o 
   0   6   7     5143.48     5067.75     80.30 o 
   1   6   7      280.58      280.18      8.91 o 
   2   6   7     3868.25     3815.67     41.57 o 
   3   6   7      673.72      681.66     20.09 o 
   4   6   7     1229.14     1240.42     22.82 o 
   5   6   7     2336.75     2461.06     46.91 o 
   6   6   7      952.26      925.70     34.48 o 
   7   6   7      189.66      157.21     13.87 o 
   8   6   7     2468.13     2376.73     51.36 o 
   9   6   7      320.72      315.74     20.79 o 
  10   6   7      728.01      793.21     29.30 o 
  11   6   7      238.29      218.07     19.39 o 
 -11   7   7      114.09      135.23     19.93 o 
 -10   7   7      648.47      615.09     25.01 o 
  -9   7   7      381.57      415.47     22.41 o 
  -8   7   7     1111.51     1103.39     30.76 o 
  -7   7   7     1402.68     1369.18     33.54 o 
  -6   7   7       59.49       52.66      8.78 o 
  -5   7   7     2169.58     2178.88     37.58 o 
  -4   7   7       24.03       29.05      6.41 o 
  -3   7   7     1960.84     2049.85     39.07 o 
  -2   7   7    10085.78    10286.07    121.79 o 
  -1   7   7      187.17      186.32      8.87 o 
   0   7   7      778.83      793.46     18.74 o 
   1   7   7     3064.78     2943.14     45.89 o 
   2   7   7      713.18      706.37     13.67 o 
   3   7   7     2369.01     2324.34     31.32 o 
   4   7   7      427.93      427.40     10.75 o 
   5   7   7     1308.13     1198.81     22.10 o 
   6   7   7     3485.01     3419.26     61.59 o 
   7   7   7      453.17      500.66     21.62 o 
   8   7   7      358.51      357.53     25.62 o 
   9   7   7     1318.03     1289.84     36.44 o 
  10   7   7      216.47      228.24     18.69 o 
 -10   8   7     1065.95     1028.63     32.43 o 
  -9   8   7      394.59      355.04     20.89 o 
  -8   8   7      236.76      284.19     19.91 o 
  -7   8   7     3574.67     3511.36     62.70 o 
  -6   8   7      628.72      617.69     19.09 o 
  -5   8   7      583.52      623.83     19.02 o 
  -4   8   7     2612.53     2597.52     42.11 o 
  -3   8   7     1151.43     1176.29     24.80 o 
  -2   8   7      356.30      384.37     14.05 o 
  -1   8   7      485.40      480.25     14.65 o 
   0   8   7     3546.62     3466.23     69.93 o 
   1   8   7      432.18      420.55     12.65 o 
   2   8   7      526.09      512.58     12.92 o 
   3   8   7      850.05      853.45     15.78 o 
   4   8   7     1571.30     1632.30     21.79 o 
   5   8   7     1111.55     1171.23     23.34 o 
   6   8   7      981.53     1043.52     33.93 o 
   7   8   7     1148.23     1173.12     38.98 o 
   8   8   7     1054.40     1063.97     32.37 o 
   9   8   7      415.60      400.04     23.34 o 
  10   8   7        4.61        4.18     10.48 o 
 -10   9   7      199.48      173.61     16.80 o 
  -9   9   7        1.74        1.97      8.59 o 
  -8   9   7       30.85       12.36      8.63 o 
  -7   9   7        1.26       -2.26      6.36 o 
  -6   9   7     1658.60     1626.84     40.26 o 
  -5   9   7      282.98      270.04     14.25 o 
  -4   9   7       60.88       63.70      8.19 o 
  -3   9   7     1240.52     1328.52     27.28 o 
  -2   9   7     1212.84     1206.38     27.54 o 
  -1   9   7     1060.13     1038.83     22.56 o 
   0   9   7     1693.11     1725.57     42.39 o 
   1   9   7     1600.75     1673.93     53.93 o 
   2   9   7     3179.04     3175.95     59.71 o 
   3   9   7       15.43       18.06      4.70 o 
   4   9   7      683.75      661.66     14.15 o 
   5   9   7      541.44      518.38     14.91 o 
   6   9   7      815.91      792.01     21.85 o 
   7   9   7        3.23        4.60      6.85 o 
   8   9   7        8.05        9.76      7.56 o 
   9   9   7       29.87       15.01     10.23 o 
  -9  10   7      183.17      181.78     16.68 o 
  -8  10   7      139.85      127.44     12.43 o 
  -7  10   7       28.22       23.08      8.13 o 
  -6  10   7      678.17      732.64     24.26 o 
  -5  10   7      141.44       96.72     11.47 o 
  -4  10   7       72.15       75.50      8.80 o 
  -3  10   7       25.70       11.68      6.11 o 
  -2  10   7        4.19        1.97      5.53 o 
  -1  10   7      801.62      768.36     19.77 o 
   0  10   7      133.27      118.14     11.62 o 
   1  10   7       15.79       19.58      7.44 o 
   2  10   7      241.79      260.62     19.58 o 
   3  10   7      697.00      697.64     25.50 o 
   4  10   7      110.74      100.70      7.48 o 
   5  10   7     2717.90     2699.10     39.55 o 
   6  10   7      127.66      103.07     10.37 o 
   7  10   7      135.67      125.99     11.49 o 
   8  10   7      375.90      352.63     18.06 o 
   9  10   7      238.88      259.46     16.73 o 
  -9  11   7       54.93       50.14     11.86 o 
  -8  11   7       34.37       44.10      9.73 o 
  -7  11   7        5.05       -2.74      7.04 o 
  -6  11   7        3.37        0.24      6.57 o 
  -5  11   7        0.99        9.31      6.80 o 
  -4  11   7        0.39       -4.99      6.11 o 
  -3  11   7       13.36       14.23      6.62 o 
  -2  11   7      138.83      121.30     11.51 o 
  -1  11   7      292.36      287.26     13.94 o 
   0  11   7        5.16        4.02      6.28 o 
   1  11   7        2.94        4.18      6.28 o 
   2  11   7       28.21       28.74      7.43 o 
   3  11   7        9.08       10.58      4.90 o 
   4  11   7       54.77       51.63      7.98 o 
   5  11   7       26.01       30.21      6.85 o 
   6  11   7      195.55      206.02     18.23 o 
   7  11   7      110.83      109.81     11.29 o 
   8  11   7        0.31       -4.46      9.53 o 
  -8  12   7       75.37       60.13     11.04 o 
  -7  12   7        0.38       -2.81      7.51 o 
  -6  12   7     1359.36     1304.07     52.30 o 
  -5  12   7       37.00       30.50      8.23 o 
  -4  12   7      946.47      892.44     24.28 o 
  -3  12   7      350.62      369.19     17.05 o 
  -2  12   7       88.98       75.21      9.12 o 
  -1  12   7      126.13      110.84      9.95 o 
   0  12   7      428.21      441.64     37.05 o 
   1  12   7      136.18      120.06     11.34 o 
   2  12   7       76.79       63.14      9.30 o 
   3  12   7      395.55      402.72     14.21 o 
   4  12   7       65.96       51.58     10.02 o 
   5  12   7     1116.76     1131.23     26.75 o 
   6  12   7       19.03       25.88      8.36 o 
   7  12   7       62.67       56.78     12.16 o 
  -7  13   7        6.78       15.84      8.86 o 
  -6  13   7      132.88      138.39     12.99 o 
  -5  13   7      167.62      183.81     14.10 o 
  -4  13   7       15.81       19.06      7.85 o 
  -3  13   7      316.73      333.25     16.75 o 
  -2  13   7      772.47      770.48     22.04 o 
  -1  13   7       71.30       70.29      9.13 o 
   0  13   7       79.67       78.76     10.82 o 
   1  13   7     1920.93     1876.46     40.40 o 
   2  13   7      621.91      631.81     27.03 o 
   3  13   7       81.88       88.61      8.66 o 
   4  13   7      586.62      565.09     22.13 o 
   5  13   7       38.68       24.98     11.98 o 
   6  13   7       18.03       18.78     13.50 o 
  -6  14   7      167.90      157.57     13.93 o 
  -5  14   7      309.73      287.54     17.15 o 
  -4  14   7      287.71      283.08     16.70 o 
  -3  14   7      254.69      251.29     15.42 o 
  -2  14   7        0.23       -5.25      6.82 o 
  -1  14   7        4.99       13.89     10.60 o 
   0  14   7      912.90      910.94     27.79 o 
   1  14   7       14.56        9.28      8.30 o 
   2  14   7      161.49      173.84     12.49 o 
   3  14   7      773.81      835.40     20.95 o 
   4  14   7      558.41      551.06     29.30 o 
   5  14   7       37.07       46.16     14.03 o 
  -4  15   7      226.26      278.34     17.15 o 
  -3  15   7       60.24       83.33     10.92 o 
  -2  15   7      451.28      493.59     21.06 o 
  -1  15   7      178.82      148.54     14.52 o 
   0  15   7      133.32      134.17     17.99 o 
   1  15   7     1335.08     1406.94     31.86 o 
   2  15   7        3.27        5.83      8.66 o 
   3  15   7      649.75      728.64     34.30 o 
   4  15   7      149.50      143.24     30.49 o 
  -1  16   7     2122.52     2240.62     49.59 o 
   0  16   7      446.54      405.60     22.29 o 
 -11   0   8     1604.89     1718.16     73.18 o 
 -10   0   8       77.77       87.93     11.41 o 
  -9   0   8      199.62      187.42     28.16 o 
  -8   0   8     4736.90     4712.71     73.92 o 
  -7   0   8        5.33       -0.24      5.77 o 
  -6   0   8      959.93      965.10     23.89 o 
  -5   0   8    11345.33    11182.45    157.63 o 
  -4   0   8        3.85       10.19      5.23 o 
  -3   0   8      865.50      849.92     22.61 o 
  -2   0   8       14.76       35.80      9.84 o 
  -1   0   8       58.24       46.72      5.71 o 
   0   0   8     9603.51     9589.97    109.32 o 
   1   0   8     2448.62     2462.56     34.65 o 
   2   0   8      789.03      858.79     26.32 o 
   3   0   8     6142.60     5976.05     83.36 o 
   4   0   8      737.52      717.01     25.80 o 
   5   0   8        5.31       -1.10      6.89 o 
   6   0   8     3402.55     3562.73     77.59 o 
   7   0   8     1419.53     1381.92     43.51 o 
   8   0   8       16.06       16.26     11.06 o 
   9   0   8      345.94      310.55     24.92 o 
  10   0   8     1568.58     1558.81     81.25 o 
  11   0   8       16.73       -0.42     13.38 o 
 -11   1   8        7.97        7.01      7.56 o 
 -10   1   8     1309.49     1333.22     29.75 o 
  -9   1   8      217.82      213.01     10.38 o 
  -8   1   8      599.14      592.09     14.06 o 
  -7   1   8     1084.22     1046.34     18.20 o 
  -6   1   8     3044.13     3001.44     38.48 o 
  -5   1   8      773.24      801.09     15.78 o 
  -4   1   8     4887.21     4882.54     54.90 o 
  -3   1   8      614.74      556.89     13.82 o 
  -2   1   8     4575.76     4894.95     60.41 o 
  -1   1   8     6022.64     6217.39     55.90 o 
   0   1   8     1929.94     1927.50     21.75 o 
   1   1   8      296.79      293.07      8.11 o 
   2   1   8     7997.58     8155.58     86.11 o 
   3   1   8     1147.42     1151.48     18.85 o 
   4   1   8      376.37      363.92     18.37 o 
   5   1   8     2026.19     1940.23     73.55 o 
   6   1   8       20.92       18.11      7.02 o 
   7   1   8     1005.57     1050.70     26.21 o 
   8   1   8      642.36      619.91     21.09 o 
   9   1   8        1.20        5.64      8.86 o 
  10   1   8      580.95      637.22     23.90 o 
  11   1   8     1776.78     1848.63     41.90 o 
 -11   2   8      161.54      175.34     16.47 o 
 -10   2   8       49.53       47.30      9.03 o 
  -9   2   8     1921.38     1945.59     36.43 o 
  -8   2   8      891.67      856.74     26.38 o 
  -7   2   8       53.37       37.31      6.58 o 
  -6   2   8     1509.10     1456.84     23.43 o 
  -5   2   8     3178.59     3156.90     39.08 o 
  -4   2   8      251.81      256.99      9.08 o 
  -3   2   8     2233.20     2231.97     28.97 o 
  -2   2   8     1012.96      871.54     15.16 o 
  -1   2   8     1074.57     1144.29     17.40 o 
   0   2   8     2893.13     2954.00     30.09 o 
   1   2   8     8779.16     9005.45     85.38 o 
   2   2   8      117.67      159.47      6.97 o 
   3   2   8       96.79       97.31      8.06 o 
   4   2   8     5310.83     5188.73     69.53 o 
   5   2   8      934.57      948.84     22.63 o 
   6   2   8      206.74      240.32     15.69 o 
   7   2   8     1237.82     1193.55     28.02 o 
   8   2   8       56.84       64.72      9.92 o 
   9   2   8     1448.68     1437.37     56.50 o 
  10   2   8      260.49      250.02     17.11 o 
  11   2   8        3.09       16.51     10.07 o 
 -11   3   8       46.83       34.37     11.87 o 
 -10   3   8     1140.21     1122.98     27.79 o 
  -9   3   8     1450.10     1386.59     48.71 o 
  -8   3   8       13.60        8.13      7.63 o 
  -7   3   8       12.30        4.77      6.58 o 
  -6   3   8       10.79        9.51      4.49 o 
  -5   3   8       83.74       74.67      6.07 o 
  -4   3   8      543.80      561.38     14.32 o 
  -3   3   8        4.25        6.45      3.26 o 
  -2   3   8      515.55      494.09     12.11 o 
  -1   3   8     2955.61     2904.19     34.30 o 
   0   3   8      572.31      631.46     11.32 o 
   1   3   8     1071.89     1001.96     20.09 o 
   2   3   8     5980.75     5812.97     63.28 o 
   3   3   8       36.01       28.52      4.29 o 
   4   3   8     1807.08     1739.26     31.31 o 
   5   3   8     3591.97     3605.75     54.02 o 
   6   3   8     1182.33     1145.25     41.17 o 
   7   3   8       57.71       34.65      7.29 o 
   8   3   8      256.51      257.25     16.00 o 
   9   3   8      429.83      456.47     21.53 o 
  10   3   8      364.60      346.37     19.71 o 
  11   3   8      627.22      658.04     29.15 o 
 -11   4   8      136.57      130.56     15.33 o 
 -10   4   8      109.09      105.51     13.23 o 
  -9   4   8      521.25      493.94     22.11 o 
  -8   4   8     1692.95     1681.45     41.79 o 
  -7   4   8      190.47      167.66     12.90 o 
  -6   4   8       63.16       60.33      8.59 o 
  -5   4   8     1544.54     1556.66     49.20 o 
  -4   4   8        7.42        9.94      4.06 o 
  -3   4   8     1339.73     1379.15     23.80 o 
  -2   4   8     1102.93     1108.78     19.08 o 
  -1   4   8      776.58      789.67     21.02 o 
   0   4   8     1367.07     1329.08     25.45 o 
   1   4   8      161.29      166.37      7.51 o 
   2   4   8      154.05      137.64      6.71 o 
   3   4   8     1227.94     1280.18     19.15 o 
   4   4   8       24.69       31.96      6.62 o 
   5   4   8      162.86      145.54     10.88 o 
   6   4   8        3.01       15.30      6.77 o 
   7   4   8      579.14      586.60     19.75 o 
   8   4   8     1709.17     1584.76     34.63 o 
   9   4   8      466.99      411.96     20.21 o 
  10   4   8      438.45      434.23     60.59 o 
  11   4   8      342.27      327.32     23.07 o 
 -11   5   8       42.80       26.89     10.49 o 
 -10   5   8      524.99      501.22     23.48 o 
  -9   5   8       14.57       27.66      9.46 o 
  -8   5   8       31.11       37.24      8.99 o 
  -7   5   8      167.25      148.16     15.51 o 
  -6   5   8      112.00       99.72     17.49 o 
  -5   5   8      455.60      456.05     17.40 o 
  -4   5   8       13.96        8.62      5.96 o 
  -3   5   8       18.75       32.68      5.74 o 
  -2   5   8       54.63       43.04      5.31 o 
  -1   5   8      610.93      677.31     12.09 o 
   0   5   8       51.45       51.55      4.97 o 
   1   5   8       36.60       43.37      4.22 o 
   2   5   8      715.99      698.32     12.39 o 
   3   5   8      142.17      155.86      7.92 o 
   4   5   8      177.48      184.74      9.93 o 
   5   5   8     2319.83     2272.28     51.68 o 
   6   5   8       24.56       17.05      6.96 o 
   7   5   8       14.64       16.97      7.73 o 
   8   5   8      440.12      369.42     23.28 o 
   9   5   8        4.24        4.78      8.90 o 
  10   5   8        6.93       22.13     14.07 o 
 -11   6   8       45.00       52.25     10.27 o 
 -10   6   8       49.75       55.76     11.66 o 
  -9   6   8       23.64       10.96     10.65 o 
  -8   6   8      106.89       91.62     11.58 o 
  -7   6   8      922.09      860.55     42.96 o 
  -6   6   8      385.53      348.80     17.87 o 
  -5   6   8      686.15      687.75     22.35 o 
  -4   6   8       28.69       31.20      7.26 o 
  -3   6   8       11.16        8.08      5.25 o 
  -2   6   8      693.74      657.43     17.38 o 
  -1   6   8     1080.88     1073.81     24.25 o 
   0   6   8       34.36       36.40      5.09 o 
   1   6   8      548.87      588.22     17.78 o 
   2   6   8     2610.25     2588.87     31.51 o 
   3   6   8       21.99       27.20      4.45 o 
   4   6   8     1328.57     1278.82     26.14 o 
   5   6   8        0.11        5.63      6.19 o 
   6   6   8      249.30      233.78     15.97 o 
   7   6   8       39.48       41.72      9.88 o 
   8   6   8       58.01       50.44     11.12 o 
   9   6   8       31.85       34.58     11.51 o 
  10   6   8       87.42      120.78     16.04 o 
 -10   7   8      447.86      477.26     38.95 o 
  -9   7   8       22.32       14.27      9.13 o 
  -8   7   8       14.76       13.76      8.62 o 
  -7   7   8        2.34       -1.25      7.19 o 
  -6   7   8      117.17      140.90     12.62 o 
  -5   7   8      183.62      164.74     12.82 o 
  -4   7   8      867.79      791.03     20.77 o 
  -3   7   8       88.30       88.99     10.62 o 
  -2   7   8     2005.03     2055.86     34.98 o 
  -1   7   8      240.01      230.69     13.37 o 
   0   7   8        5.10       17.03      9.11 o 
   1   7   8     2818.07     2852.45     40.67 o 
   2   7   8     2070.19     1990.36     26.59 o 
   3   7   8      681.87      670.83     13.82 o 
   4   7   8      173.01      173.90     11.24 o 
   5   7   8     1744.79     1722.83     32.74 o 
   6   7   8      420.82      411.39     17.16 o 
   7   7   8        1.56        3.52      8.27 o 
   8   7   8     1796.97     1816.15     43.92 o 
   9   7   8       82.25       75.44     13.67 o 
  10   7   8      205.57      200.35     18.52 o 
 -10   8   8       19.18       14.66     10.06 o 
  -9   8   8      930.04     1001.09     31.48 o 
  -8   8   8       57.61       46.60     17.20 o 
  -7   8   8       21.73        5.23      7.80 o 
  -6   8   8      745.26      742.83     24.29 o 
  -5   8   8      707.21      718.55     20.68 o 
  -4   8   8       55.42       43.93      9.03 o 
  -3   8   8     2866.31     2839.71     45.03 o 
  -2   8   8     4684.35     4598.79     75.59 o 
  -1   8   8     1787.46     1780.61     31.72 o 
   0   8   8      275.40      271.55     14.38 o 
   1   8   8      397.95      397.91     15.48 o 
   2   8   8      496.21      493.28     15.91 o 
   3   8   8      854.66      860.21     16.33 o 
   4   8   8     1308.61     1319.71     27.40 o 
   5   8   8      192.05      186.18     12.39 o 
   6   8   8        7.45       12.23      6.93 o 
   7   8   8      380.83      357.79     17.47 o 
   8   8   8      383.47      370.49     22.18 o 
   9   8   8      113.65      101.38     14.32 o 
  -9   9   8      186.84      200.78     17.53 o 
  -8   9   8      159.75      151.68     14.68 o 
  -7   9   8      322.44      298.11     18.77 o 
  -6   9   8        4.13        5.09      6.85 o 
  -5   9   8      262.31      248.59     14.43 o 
  -4   9   8     1751.82     1796.15     38.14 o 
  -3   9   8      116.60      100.71      9.56 o 
  -2   9   8        7.58       12.81      6.02 o 
  -1   9   8     3419.05     3262.05     49.03 o 
   0   9   8       83.40       67.29      8.85 o 
   1   9   8       11.58       20.15      6.48 o 
   2   9   8     3650.46     3662.63     53.12 o 
   3   9   8      988.98     1022.23     29.53 o 
   4   9   8      833.38      819.18     19.39 o 
   5   9   8      683.09      656.79     24.65 o 
   6   9   8      824.05      815.87     26.41 o 
   7   9   8     1159.81     1159.29     39.30 o 
   8   9   8      324.14      339.30     18.07 o 
   9   9   8      354.17      337.54     27.88 o 
  -9  10   8       29.32       23.85     10.72 o 
  -8  10   8     1025.39     1057.67     32.65 o 
  -7  10   8       84.37       68.27     11.47 o 
  -6  10   8      205.50      182.83     18.23 o 
  -5  10   8      686.49      675.49     21.03 o 
  -4  10   8       32.09       34.43      7.85 o 
  -3  10   8     1417.48     1406.01     29.54 o 
  -2  10   8      507.23      512.83     17.13 o 
  -1  10   8       77.91       96.30     12.13 o 
   0  10   8     1659.99     1697.08     36.45 o 
   1  10   8      206.23      204.07     14.81 o 
   2  10   8        0.30       -2.13      6.05 o 
   3  10   8     4738.11     4801.29     66.17 o 
   4  10   8     3211.67     3221.48     45.01 o 
   5  10   8      226.95      242.42     14.30 o 
   6  10   8      838.19      874.98     36.85 o 
   7  10   8     1437.96     1466.95     41.63 o 
   8  10   8       31.37       43.87      9.87 o 
  -8  11   8      195.62      213.65     17.86 o 
  -7  11   8      599.18      600.03     21.73 o 
  -6  11   8      716.84      679.42     22.20 o 
  -5  11   8     1490.82     1532.32     33.27 o 
  -4  11   8     1858.72     1866.06     36.58 o 
  -3  11   8     2387.25     2399.85     42.17 o 
  -2  11   8     1789.79     1720.13     33.60 o 
  -1  11   8     1698.62     1544.32     35.61 o 
   0  11   8      579.14      652.58     21.69 o 
   1  11   8      154.10      164.45     12.74 o 
   2  11   8     2425.60     2501.12     47.08 o 
   3  11   8      352.78      351.55     24.87 o 
   4  11   8      397.51      394.38     19.37 o 
   5  11   8     1528.39     1499.52     32.08 o 
   6  11   8      120.82      132.48     12.10 o 
   7  11   8       15.54       14.55      8.29 o 
  -7  12   8       24.18       37.48     12.38 o 
  -6  12   8       33.24       20.80      8.58 o 
  -5  12   8     1083.36     1147.90     28.99 o 
  -4  12   8       25.14       25.21      8.10 o 
  -3  12   8     1530.23     1484.71     32.02 o 
  -2  12   8      558.96      564.19     25.84 o 
  -1  12   8       37.38       28.78      8.49 o 
   0  12   8     1557.77     1594.76     36.89 o 
   1  12   8      960.75      977.03     34.28 o 
   2  12   8        1.35        7.48      7.33 o 
   3  12   8     1370.84     1419.41     29.67 o 
   4  12   8     1753.37     1711.41     40.00 o 
   5  12   8       53.85       53.04     13.88 o 
   6  12   8      270.69      263.68     16.12 o 
   7  12   8      987.81     1000.06     39.30 o 
  -6  13   8     1233.37     1259.89     44.35 o 
  -5  13   8      218.04      221.40     15.60 o 
  -4  13   8     1102.84     1144.98     28.80 o 
  -3  13   8        6.37       11.64      7.66 o 
  -2  13   8        5.34       -0.75      7.05 o 
  -1  13   8      905.36      888.94     35.67 o 
   0  13   8       43.70       48.95      9.70 o 
   1  13   8      129.90      133.38     12.72 o 
   2  13   8     1355.70     1382.83     47.51 o 
   3  13   8       12.03       19.72      9.28 o 
   4  13   8      386.73      349.31     20.19 o 
   5  13   8      209.13      181.91     19.65 o 
   6  13   8      136.80      134.95     29.90 o 
  -5  14   8      814.51      810.26     25.37 o 
  -4  14   8       86.19       71.26     10.72 o 
  -3  14   8      541.63      579.53     22.04 o 
  -2  14   8      856.04      843.71     24.37 o 
  -1  14   8       43.57       58.27     15.59 o 
   0  14   8      139.91      168.77     19.01 o 
   1  14   8      973.53     1018.63     29.87 o 
   2  14   8       54.97       58.94      9.54 o 
   3  14   8       10.69       17.03      9.61 o 
   4  14   8       65.65       76.49     12.26 o 
  -2  15   8      797.83      765.91     23.77 o 
  -1  15   8        9.00       -4.73      8.24 o 
   0  15   8      123.59      115.38     13.41 o 
   1  15   8      284.54      327.56     20.44 o 
   2  15   8      381.05      390.57     28.39 o 
 -11   1   9        3.48       -6.31      7.37 o 
 -10   1   9        3.29        0.44      7.19 o 
  -9   1   9      175.50      182.17     17.43 o 
  -8   1   9      154.90      158.33      9.01 o 
  -7   1   9       12.00       22.14      5.06 o 
  -6   1   9      323.33      312.75     11.00 o 
  -5   1   9      917.49      909.48     17.61 o 
  -4   1   9      241.99      254.42      9.67 o 
  -3   1   9      655.62      646.54     15.20 o 
  -2   1   9      826.14      814.39     17.16 o 
  -1   1   9      142.30      155.53      6.23 o 
   0   1   9      439.15      465.50      9.76 o 
   1   1   9       44.01       46.76      4.36 o 
   2   1   9      454.24      465.06     10.72 o 
   3   1   9      226.28      227.98     10.33 o 
   4   1   9      288.70      294.20     13.87 o 
   5   1   9      154.71      142.58     10.79 o 
   6   1   9     2153.78     2094.54     55.42 o 
   7   1   9      471.95      486.96     23.57 o 
   8   1   9        3.50       -0.99      7.44 o 
   9   1   9      600.76      605.60     23.48 o 
  10   1   9      118.32      130.08     14.02 o 
 -11   2   9        8.14        3.10     10.56 o 
 -10   2   9       38.73       44.47      9.26 o 
  -9   2   9      294.23      282.62     15.56 o 
  -8   2   9        4.91       11.70      6.83 o 
  -7   2   9     1200.15     1187.68     21.65 o 
  -6   2   9       87.25       83.28      6.97 o 
  -5   2   9     1390.26     1372.68     22.39 o 
  -4   2   9     1054.96     1062.78     21.25 o 
  -3   2   9      977.59      975.67     20.22 o 
  -2   2   9     1952.31     1933.09     29.68 o 
  -1   2   9     2516.75     2494.47     29.09 o 
   0   2   9     1371.96     1340.41     17.53 o 
   1   2   9     2030.34     2043.06     25.82 o 
   2   2   9     2723.10     2637.95     40.69 o 
   3   2   9     1330.89     1329.10     25.95 o 
   4   2   9      242.60      257.77     15.21 o 
   5   2   9     1545.58     1529.51     37.14 o 
   6   2   9      162.19      174.12     12.52 o 
   7   2   9        3.88        1.83      6.04 o 
   8   2   9       12.19       16.14      8.19 o 
   9   2   9       32.22       17.92      9.24 o 
  10   2   9       21.97       18.44      9.53 o 
 -11   3   9      103.44      105.13     12.07 o 
 -10   3   9       24.32       25.78      9.09 o 
  -9   3   9      948.63     1002.05     41.26 o 
  -8   3   9      350.10      340.38     18.55 o 
  -7   3   9      123.54      127.41     11.79 o 
  -6   3   9     6433.63     6393.08     90.16 o 
  -5   3   9       81.40       63.00     10.46 o 
  -4   3   9      305.27      293.84     11.81 o 
  -3   3   9     3495.70     3473.57     47.55 o 
  -2   3   9      138.29      141.33     13.09 o 
  -1   3   9      373.28      336.81      9.35 o 
   0   3   9      393.74      384.39      8.82 o 
   1   3   9     1215.78     1205.97     18.78 o 
   2   3   9      361.39      360.32      9.67 o 
   3   3   9      241.40      232.68     18.00 o 
   4   3   9      665.80      649.42     20.95 o 
   5   3   9     1912.33     1941.06     35.89 o 
   6   3   9     1360.56     1273.15     28.81 o 
   7   3   9     2255.53     2154.01     41.21 o 
   8   3   9      468.41      483.43     30.75 o 
   9   3   9      110.36       97.08     12.29 o 
  10   3   9      319.42      275.87     18.22 o 
 -11   4   9     1172.00     1218.11     31.05 o 
 -10   4   9      346.88      325.99     20.09 o 
  -9   4   9     1030.01      997.69     34.57 o 
  -8   4   9      985.17     1002.80     49.22 o 
  -7   4   9     1333.51     1381.37     51.75 o 
  -6   4   9      132.36      160.15     19.75 o 
  -5   4   9      521.99      485.92     24.57 o 
  -4   4   9     4484.68     4452.05     66.40 o 
  -3   4   9     1420.44     1428.20     53.44 o 
  -2   4   9      364.85      362.94     13.25 o 
  -1   4   9     3094.31     2993.84     39.53 o 
   0   4   9      413.58      426.83      9.37 o 
   1   4   9     1134.56     1145.16     17.83 o 
   2   4   9     2129.01     2152.28     29.65 o 
   3   4   9       79.22       71.87      6.86 o 
   4   4   9      744.99      734.83     19.63 o 
   5   4   9      957.84      990.23     24.17 o 
   6   4   9        4.89       -5.13      8.69 o 
   7   4   9      802.00      803.12     23.79 o 
   8   4   9      391.10      448.45     25.76 o 
   9   4   9      148.81      151.10     14.17 o 
  10   4   9     1029.98     1037.73     34.93 o 
 -10   5   9       38.38       46.09     11.28 o 
  -9   5   9      233.65      235.29     17.45 o 
  -8   5   9      412.01      442.87     25.07 o 
  -7   5   9       90.70       94.68     14.43 o 
  -6   5   9      655.49      638.29     26.88 o 
  -5   5   9      637.19      579.47     44.62 o 
  -4   5   9      532.08      525.62     18.87 o 
  -3   5   9     2293.61     2339.69     43.51 o 
  -2   5   9     4114.03     4166.65     54.70 o 
  -1   5   9     1505.36     1444.98     28.31 o 
   0   5   9     2017.36     2028.70     27.12 o 
   1   5   9     1676.22     1618.99     24.16 o 
   2   5   9     2757.43     2711.11     32.93 o 
   3   5   9     2461.90     2464.04     36.09 o 
   4   5   9      353.37      349.56     13.78 o 
   5   5   9      158.12      126.05     10.52 o 
   6   5   9     4404.98     4293.68     73.54 o 
   7   5   9      172.01      169.37     13.34 o 
   8   5   9        7.62       14.67      9.48 o 
   9   5   9     1399.87     1416.36     39.95 o 
  10   5   9       46.88       57.00     13.24 o 
 -10   6   9     1017.54     1022.48     32.14 o 
  -9   6   9        5.56       11.55      8.92 o 
  -8   6   9     1223.61     1188.88     43.87 o 
  -7   6   9     4428.14     4209.10    136.61 o 
  -6   6   9      578.76      565.52     25.91 o 
  -5   6   9      277.07      247.57     15.19 o 
  -4   6   9     3338.08     3348.90     57.65 o 
  -3   6   9     1519.49     1650.16     38.87 o 
  -2   6   9      663.76      690.90     20.79 o 
  -1   6   9      829.24      813.35     19.86 o 
   0   6   9     2370.58     2312.91     53.54 o 
   1   6   9     3502.43     3517.60     39.88 o 
   2   6   9      534.23      491.99     15.87 o 
   3   6   9      122.25      136.67      8.90 o 
   4   6   9      875.67      930.13     20.16 o 
   5   6   9      612.20      645.40     17.43 o 
   6   6   9      229.48      233.31     16.62 o 
   7   6   9     1799.44     1818.05     42.90 o 
   8   6   9     1641.30     1707.30     42.81 o 
   9   6   9      199.59      203.78     18.46 o 
 -10   7   9       44.94       23.83      9.17 o 
  -9   7   9      351.60      362.99     27.69 o 
  -8   7   9      428.53      391.33     33.72 o 
  -7   7   9       65.03       59.60     10.99 o 
  -6   7   9     1946.33     1899.04     41.52 o 
  -5   7   9      489.19      448.64     23.43 o 
  -4   7   9       72.90       56.46      8.97 o 
  -3   7   9     3642.74     3666.11     61.50 o 
  -2   7   9     2290.66     2169.64     63.39 o 
  -1   7   9      111.55       96.86     13.19 o 
   0   7   9     2643.76     2699.41     48.20 o 
   1   7   9      549.09      496.81     21.54 o 
   2   7   9     2641.87     2625.25     35.51 o 
   3   7   9     1482.80     1455.70     28.49 o 
   4   7   9      347.08      323.37     15.04 o 
   5   7   9       50.85       60.07      8.68 o 
   6   7   9     1130.46     1069.07     26.52 o 
   7   7   9       25.92       30.66      8.42 o 
   8   7   9     1140.97     1092.56     34.03 o 
   9   7   9      349.77      362.50     23.24 o 
  -9   8   9      798.22      757.14     35.20 o 
  -8   8   9      750.62      757.19     29.63 o 
  -7   8   9      178.04      181.74     15.21 o 
  -6   8   9      104.02      103.65     12.11 o 
  -5   8   9      919.08      851.22     26.05 o 
  -4   8   9      488.71      513.55     17.76 o 
  -3   8   9       67.26       88.98      9.18 o 
  -2   8   9      212.16      227.95     14.37 o 
  -1   8   9      576.33      577.65     20.42 o 
   0   8   9        5.76        3.05      5.99 o 
   1   8   9     1283.90     1287.95     29.88 o 
   2   8   9     1864.12     1887.83     33.39 o 
   3   8   9       25.39       27.78      6.77 o 
   4   8   9      524.63      513.66     23.79 o 
   5   8   9      821.96      815.82     22.46 o 
   6   8   9       84.17       66.27      9.61 o 
   7   8   9      917.22      950.46     26.15 o 
   8   8   9      296.52      277.67     28.14 o 
   9   8   9       17.36       19.32     11.27 o 
  -9   9   9      311.40      274.64     22.07 o 
  -8   9   9     1082.12     1042.41     43.07 o 
  -7   9   9      115.83      122.70     13.73 o 
  -6   9   9     1317.06     1216.53     33.06 o 
  -5   9   9      917.37      860.84     23.87 o 
  -4   9   9       17.81       21.05      7.25 o 
  -3   9   9        7.95        3.82      6.05 o 
  -2   9   9       34.61       39.74      7.43 o 
  -1   9   9       67.81       56.44      8.99 o 
   0   9   9       68.14       55.28      8.62 o 
   1   9   9      334.51      351.96     17.54 o 
   2   9   9       52.39       52.69      7.59 o 
   3   9   9      275.94      262.87     18.65 o 
   4   9   9      320.50      320.20     15.60 o 
   5   9   9      457.14      448.01     20.25 o 
   6   9   9     1835.64     1769.39     41.97 o 
   7   9   9       56.72       59.81     10.28 o 
   8   9   9      216.59      225.10     16.30 o 
  -8  10   9       37.53       21.34     10.13 o 
  -7  10   9      316.53      342.55     21.12 o 
  -6  10   9      269.12      246.72     15.58 o 
  -5  10   9      432.43      414.01     22.92 o 
  -4  10   9      455.70      465.89     19.40 o 
  -3  10   9       40.98       28.95      7.61 o 
  -2  10   9      295.88      308.30     15.43 o 
  -1  10   9        6.71       18.48      7.68 o 
   0  10   9      539.29      513.23     19.74 o 
   1  10   9     1929.69     1903.14     40.23 o 
   2  10   9      161.23      148.86     11.08 o 
   3  10   9      369.75      376.53     24.64 o 
   4  10   9     1376.01     1379.98     35.29 o 
   5  10   9       14.66       15.21      7.72 o 
   6  10   9      109.26       97.59     10.84 o 
   7  10   9      298.11      314.79     17.71 o 
  -7  11   9        7.46        2.10      9.32 o 
  -6  11   9       57.98       67.18     10.50 o 
  -5  11   9      150.59      155.30     13.06 o 
  -4  11   9      116.33      114.05     11.38 o 
  -3  11   9        0.73        4.08      7.13 o 
  -2  11   9       47.52       48.39      8.33 o 
  -1  11   9        0.41       -6.69      6.69 o 
   0  11   9      130.04      136.51     12.64 o 
   1  11   9       54.23       56.80      9.53 o 
   2  11   9       32.25       34.77      7.72 o 
   3  11   9       77.40       88.73     14.75 o 
   4  11   9      137.52      158.44     27.54 o 
   5  11   9      104.20      118.20     13.65 o 
   6  11   9       49.36       50.92     12.49 o 
   7  11   9      275.35      256.86     16.75 o 
  -6  12   9      193.13      188.41     18.39 o 
  -5  12   9        0.93       -4.31      7.24 o 
  -4  12   9       45.54       43.18      9.51 o 
  -3  12   9        9.04       14.82      7.74 o 
  -2  12   9      434.29      416.78     21.37 o 
  -1  12   9       15.30       15.89      8.32 o 
   0  12   9      602.19      594.08     22.60 o 
   1  12   9      366.05      410.37     20.07 o 
   2  12   9      212.51      209.74     13.62 o 
   3  12   9     1777.23     1773.63     51.20 o 
   4  12   9       25.36       26.00     13.00 o 
   5  12   9       60.85       53.57     13.99 o 
   6  12   9        0.21       -5.85      9.26 o 
  -5  13   9      528.46      542.13     25.55 o 
  -4  13   9       39.27       36.73      9.46 o 
  -3  13   9       59.66       47.85      9.41 o 
  -2  13   9        1.64        4.82      8.67 o 
  -1  13   9        0.55        3.85      8.25 o 
   0  13   9       27.10       34.95      9.73 o 
   1  13   9      108.74      114.20     15.23 o 
   2  13   9       34.31       17.70      7.86 o 
   3  13   9      104.74      110.14     13.28 o 
   4  13   9       25.55       24.77     16.52 o 
  -3  14   9       27.94       35.98      9.38 o 
  -2  14   9        3.47        0.59      8.47 o 
  -1  14   9      811.44      875.42     30.14 o 
   0  14   9        5.01        4.11      8.78 o 
   1  14   9        4.46        7.05      8.45 o 
   2  14   9      679.18      655.33     31.91 o 
   3  14   9        0.94        5.87     13.57 o 
 -10   0  10        6.76        5.51     17.70 o 
  -9   0  10      653.30      696.84     24.02 o 
  -8   0  10      220.03      224.42     15.19 o 
  -7   0  10     1666.95     1689.36     36.41 o 
  -6   0  10     2182.38     2167.46     52.58 o 
  -5   0  10      521.06      537.75     30.12 o 
  -4   0  10      393.22      419.51     30.89 o 
  -3   0  10      659.04      605.05     22.24 o 
  -2   0  10      788.96      834.35     40.37 o 
  -1   0  10     2678.08     2642.78     38.60 o 
   0   0  10     3406.20     3389.69     49.80 o 
   1   0  10     2175.78     2113.27     33.02 o 
   2   0  10      902.77      860.06     18.60 o 
   3   0  10     2944.48     2794.32     61.80 o 
   4   0  10      110.79       95.89     14.75 o 
   5   0  10      884.56      890.99     32.58 o 
   7   0  10      374.00      351.14     25.48 o 
   8   0  10      558.25      546.49     33.38 o 
   9   0  10     2824.89     2904.33     76.51 o 
  10   0  10      138.19      136.46     20.89 o 
 -10   1  10     2832.05     2855.82     49.25 o 
  -9   1  10      642.97      657.17     24.48 o 
  -8   1  10       10.23       11.45      6.20 o 
  -7   1  10      703.83      662.11     18.12 o 
  -6   1  10      103.43       99.82      7.23 o 
  -5   1  10      130.07      137.27      7.93 o 
  -4   1  10      299.88      283.48     23.51 o 
  -3   1  10        0.07       -3.68      4.13 o 
  -2   1  10     2656.33     2672.80     35.12 o 
  -1   1  10      374.61      398.14     10.15 o 
   0   1  10      998.09      991.16     17.15 o 
   1   1  10     2351.96     2357.12     25.28 o 
   2   1  10     2095.53     2052.38     24.61 o 
   3   1  10     1428.66     1387.95     27.46 o 
   4   1  10     3590.11     3489.53     52.85 o 
   5   1  10      191.56      201.84     21.61 o 
   6   1  10      926.87      863.35     24.13 o 
   7   1  10     3184.43     3214.96     62.07 o 
   8   1  10      567.22      563.54     22.61 o 
   9   1  10        6.62        9.20      9.16 o 
  10   1  10     1394.48     1463.93     57.30 o 
 -10   2  10      186.01      185.77     14.61 o 
  -9   2  10      939.44      964.75     25.85 o 
  -8   2  10     1168.52     1178.89     27.70 o 
  -7   2  10      813.36      828.89     24.53 o 
  -6   2  10      455.94      477.51     13.66 o 
  -5   2  10     1404.67     1431.37     26.92 o 
  -4   2  10       32.75       42.61      6.55 o 
  -3   2  10     3435.43     3570.27     56.58 o 
  -2   2  10      168.40      167.24     10.96 o 
  -1   2  10      307.89      317.67     11.31 o 
   0   2  10     3426.12     3384.27     35.27 o 
   1   2  10      118.40      114.88      8.08 o 
   2   2  10      140.68      133.17      7.36 o 
   3   2  10     4562.71     4423.18     54.95 o 
   4   2  10      247.05      230.73     18.63 o 
   5   2  10      210.78      225.71     13.68 o 
   6   2  10      938.77      989.61     25.70 o 
   7   2  10      173.51      171.37     13.54 o 
   8   2  10     1553.15     1557.59     36.24 o 
   9   2  10      497.59      492.10     23.21 o 
  10   2  10      353.40      403.93     22.22 o 
 -10   3  10      753.55      777.48     24.39 o 
  -9   3  10        5.28        3.81      7.54 o 
  -8   3  10      136.48      160.10     14.20 o 
  -7   3  10        4.42        0.16      7.15 o 
  -6   3  10      271.33      280.32     16.35 o 
  -5   3  10      818.78      774.71     23.44 o 
  -4   3  10      919.05      909.97     20.27 o 
  -3   3  10       12.33        9.69      5.94 o 
  -2   3  10     4679.67     4602.04     68.65 o 
  -1   3  10     1090.45     1098.28     17.04 o 
   0   3  10       38.57       38.94      4.44 o 
   1   3  10        6.23        7.62      3.61 o 
   2   3  10     2655.59     2609.78     32.28 o 
   3   3  10       78.12       86.69      7.58 o 
   4   3  10       61.73       50.42      7.62 o 
   5   3  10      406.54      412.72     17.26 o 
   6   3  10      241.36      218.23     14.24 o 
   7   3  10      653.96      614.43     21.42 o 
   8   3  10       30.69       17.40      7.61 o 
   9   3  10      591.02      624.84     24.85 o 
 -10   4  10       21.13       28.70      9.33 o 
  -9   4  10     1028.14     1049.44     31.30 o 
  -8   4  10      275.49      260.28     17.20 o 
  -7   4  10      482.05      445.13     19.71 o 
  -6   4  10       33.86       27.03      8.24 o 
  -5   4  10       24.92       20.88      7.97 o 
  -4   4  10       29.72       43.22      8.16 o 
  -3   4  10      459.61      457.32     15.86 o 
  -2   4  10        0.97        4.62      5.44 o 
  -1   4  10     2151.29     2163.23     38.50 o 
   0   4  10        7.16        9.21      3.59 o 
   1   4  10       94.33       83.72      6.13 o 
   2   4  10     1197.97     1198.83     19.33 o 
   3   4  10      663.52      638.02     27.71 o 
   4   4  10      502.47      473.92     14.69 o 
   5   4  10      804.90      795.99     30.50 o 
   6   4  10      731.10      780.96     23.08 o 
   7   4  10        0.09        6.11      7.74 o 
   8   4  10      560.65      563.84     22.93 o 
   9   4  10      604.94      625.44     31.50 o 
 -10   5  10       24.22       15.01      9.92 o 
  -9   5  10      102.34      100.00     12.80 o 
  -8   5  10       72.01       74.66     11.73 o 
  -7   5  10     1048.48     1033.78     29.76 o 
  -6   5  10      277.32      269.52     28.66 o 
  -5   5  10        0.23        2.15      4.32 o 
  -4   5  10      468.52      444.22     18.79 o 
  -3   5  10      889.91      894.92     24.89 o 
  -2   5  10      602.37      600.99     23.93 o 
  -1   5  10     1659.96     1660.61     32.11 o 
   0   5  10      320.12      312.85     12.35 o 
   1   5  10     1477.56     1499.00     28.00 o 
   2   5  10      198.50      210.72     14.78 o 
   3   5  10       51.39       50.85      7.09 o 
   4   5  10       47.45       42.80      6.70 o 
   5   5  10      150.33      168.47     10.83 o 
   6   5  10      463.73      431.10     25.07 o 
   7   5  10        5.80        2.65      7.50 o 
   8   5  10      124.17      139.70     13.50 o 
   9   5  10       19.73       44.74     12.32 o 
  -9   6  10       81.90       64.28     11.78 o 
  -8   6  10       24.72       23.15      9.31 o 
  -7   6  10       44.72       26.62     12.46 o 
  -6   6  10       17.48       13.53      8.31 o 
  -5   6  10      163.88      159.57     13.16 o 
  -4   6  10        1.79        0.66      6.79 o 
  -3   6  10      340.15      326.27     18.67 o 
  -2   6  10        5.25       11.75      8.20 o 
  -1   6  10      125.67      112.62     17.70 o 
   0   6  10      792.65      786.81     20.47 o 
   1   6  10      322.73      289.78     35.15 o 
   2   6  10      923.79      937.33     17.16 o 
   3   6  10       10.93       12.96      5.56 o 
   4   6  10        0.25        0.96      5.54 o 
   5   6  10      439.02      463.15     16.14 o 
   6   6  10      783.66      780.09     22.73 o 
   7   6  10      435.13      425.15     23.10 o 
   8   6  10       18.05       20.62     10.59 o 
   9   6  10      277.61      260.17     20.67 o 
  -9   7  10       64.12       63.68     11.20 o 
  -8   7  10       32.38       25.21      9.99 o 
  -7   7  10      239.07      211.82     16.29 o 
  -6   7  10        0.07        1.45      7.77 o 
  -5   7  10      252.24      262.21     16.75 o 
  -4   7  10      405.31      481.42     22.50 o 
  -3   7  10      216.95      228.12     14.97 o 
  -2   7  10      210.33      230.25     17.70 o 
  -1   7  10      746.72      801.29     27.66 o 
   0   7  10      101.75       88.09     11.76 o 
   1   7  10       86.63       83.48      9.71 o 
   2   7  10        7.55       15.61      6.13 o 
   3   7  10      937.65      915.44     22.54 o 
   4   7  10       71.27       62.00      8.63 o 
   5   7  10        2.67        3.54      6.64 o 
   6   7  10      103.76       94.23     10.66 o 
   7   7  10      308.92      320.03     17.66 o 
   8   7  10      369.43      364.16     19.46 o 
  -8   8  10      296.91      310.95     21.48 o 
  -7   8  10       18.77        5.69      8.54 o 
  -6   8  10      274.35      271.10     18.01 o 
  -5   8  10      338.36      324.05     18.79 o 
  -4   8  10      220.25      212.88     15.23 o 
  -3   8  10      560.03      536.12     20.81 o 
  -2   8  10      452.86      386.35     21.49 o 
  -1   8  10        6.12       -1.79      6.63 o 
   0   8  10      646.11      620.38     21.20 o 
   1   8  10      666.66      655.99     18.97 o 
   2   8  10      226.63      228.43     19.58 o 
   3   8  10     2105.46     2056.27     64.05 o 
   4   8  10      183.00      158.85     11.83 o 
   5   8  10      975.63      956.33     25.04 o 
   6   8  10     1387.07     1390.84     31.75 o 
   7   8  10       68.67       66.66     10.38 o 
   8   8  10      425.34      434.33     26.35 o 
  -8   9  10      579.06      620.17     26.68 o 
  -7   9  10      326.76      347.48     39.02 o 
  -6   9  10      378.07      327.16     25.54 o 
  -5   9  10      903.10      856.81     27.56 o 
  -4   9  10       22.58        6.46      8.08 o 
  -3   9  10        6.11        7.80      6.72 o 
  -2   9  10     1231.59     1232.30     40.79 o 
  -1   9  10      107.69      107.25     11.79 o 
   0   9  10      294.67      278.19     16.46 o 
   1   9  10      129.90      149.29     11.23 o 
   2   9  10      837.84      838.03     32.82 o 
   3   9  10      581.89      560.91     22.43 o 
   4   9  10      493.38      496.15     23.31 o 
   5   9  10     1927.53     1945.32     38.05 o 
   6   9  10      304.69      345.59     17.86 o 
   7   9  10      329.42      314.97     20.44 o 
  -7  10  10      128.94      133.88     14.98 o 
  -6  10  10      547.07      563.84     23.61 o 
  -5  10  10      113.11      113.26     13.19 o 
  -4  10  10     1850.44     1778.44     38.65 o 
  -3  10  10     3481.62     3457.67     63.04 o 
  -2  10  10      871.98      844.95     26.79 o 
  -1  10  10      503.10      532.52     21.05 o 
   0  10  10     1610.57     1692.19     38.28 o 
   1  10  10      893.45      970.42     30.00 o 
   2  10  10      134.59      112.48     16.06 o 
   3  10  10      993.74      990.86     36.85 o 
   4  10  10      100.08      114.04     13.49 o 
   5  10  10      784.21      850.61     28.82 o 
   6  10  10      184.54      205.06     27.06 o 
  -6  11  10        6.05        5.61      9.00 o 
  -5  11  10        6.47        6.28      7.96 o 
  -4  11  10     1199.00     1186.57     29.73 o 
  -3  11  10        1.77        1.19      7.19 o 
  -2  11  10       56.22       59.38     12.62 o 
  -1  11  10      570.02      573.61     22.49 o 
   0  11  10      304.05      320.52     28.13 o 
   1  11  10      974.55     1009.79     28.96 o 
   2  11  10     1106.70     1097.37     39.21 o 
   3  11  10      269.00      269.10     22.67 o 
   4  11  10     2454.46     2666.81     67.99 o 
   5  11  10        8.73       16.07     10.12 o 
   6  11  10       30.92       43.22     11.64 o 
  -5  12  10      141.65      149.77     13.85 o 
  -4  12  10      343.63      346.25     18.74 o 
  -3  12  10     1185.37     1238.66     30.29 o 
  -2  12  10      316.79      305.68     19.53 o 
  -1  12  10      333.38      339.69     20.25 o 
   0  12  10     2048.43     2121.83     45.99 o 
   1  12  10      299.30      330.12     19.29 o 
   2  12  10       14.45        9.81     11.63 o 
   3  12  10      768.54      771.79     69.05 o 
   4  12  10        0.60       -3.49     10.99 o 
  -3  13  10      112.44      126.41     12.69 o 
  -2  13  10     2050.47     2096.17     50.52 o 
  -1  13  10      405.34      446.46     30.30 o 
   0  13  10       68.88       78.85     13.76 o 
   1  13  10      673.74      727.60     25.80 o 
   2  13  10      548.38      632.97     68.26 o 
   3  13  10      128.85      126.20     17.95 o 
 -10   1  11       24.98       41.22     16.72 o 
  -9   1  11        8.49       15.32      8.15 o 
  -8   1  11       94.78       91.51     10.26 o 
  -7   1  11       76.84       73.49      8.28 o 
  -6   1  11      843.13      813.00     17.54 o 
  -5   1  11      736.94      764.31     24.45 o 
  -4   1  11      176.19      189.90     11.52 o 
  -3   1  11        3.88       -0.42      5.07 o 
  -2   1  11      508.52      493.46     12.19 o 
  -1   1  11      570.20      610.46     12.40 o 
   0   1  11      546.53      534.34     14.98 o 
   1   1  11      284.24      296.36      9.16 o 
   2   1  11      821.83      811.12     16.28 o 
   3   1  11       16.70       20.96      5.77 o 
   4   1  11      852.94      850.78     22.43 o 
   5   1  11     1222.10     1217.00     28.26 o 
   6   1  11        2.46       -1.06      5.56 o 
   7   1  11      856.15      785.65     24.50 o 
   8   1  11       14.50       22.06      9.26 o 
   9   1  11        4.48        6.04      9.51 o 
  -9   2  11       11.50        1.06      7.53 o 
  -8   2  11      960.04      955.90     25.44 o 
  -7   2  11     1309.86     1258.00     37.20 o 
  -6   2  11      180.17      201.29     13.05 o 
  -5   2  11     1055.32     1074.43     23.60 o 
  -4   2  11     1466.32     1495.51     32.29 o 
  -3   2  11       75.97       76.86      8.97 o 
  -2   2  11      311.69      327.31     13.02 o 
  -1   2  11     1973.73     1982.27     26.25 o 
   0   2  11       53.94       56.66      5.13 o 
   1   2  11      321.05      328.51      9.75 o 
   2   2  11      359.78      376.26     13.54 o 
   3   2  11        3.83        5.66      5.17 o 
   4   2  11       21.18       31.52      7.42 o 
   5   2  11       99.92      107.07     11.93 o 
   6   2  11      314.04      300.90     16.90 o 
   7   2  11      299.86      310.40     17.85 o 
   8   2  11       17.16        9.85      7.63 o 
   9   2  11      288.65      284.86     19.08 o 
  -9   3  11      263.05      242.30     15.71 o 
  -8   3  11      410.92      419.17     21.85 o 
  -7   3  11     1168.65     1182.41     41.11 o 
  -6   3  11      805.15      798.14     25.14 o 
  -5   3  11      417.22      423.21     24.42 o 
  -4   3  11      891.72      932.01     31.82 o 
  -3   3  11      130.21      132.43     11.74 o 
  -2   3  11        2.86        8.58      6.02 o 
  -1   3  11      934.24      968.77     21.30 o 
   0   3  11      612.71      613.63     12.74 o 
   1   3  11       57.76       62.18      5.44 o 
   2   3  11      880.15      844.87     18.67 o 
   3   3  11      388.97      420.65     14.18 o 
   4   3  11      157.06      177.11     11.84 o 
   5   3  11      109.65      100.12     10.51 o 
   6   3  11     1416.84     1366.90     52.42 o 
   7   3  11       26.69       13.19      8.41 o 
   8   3  11       57.83       81.04     11.83 o 
   9   3  11      227.87      218.54     19.65 o 
  -9   4  11       96.44       66.06     12.16 o 
  -8   4  11      675.80      706.57     25.62 o 
  -7   4  11      296.06      309.65     19.09 o 
  -6   4  11      364.93      403.37     20.67 o 
  -5   4  11      934.33      992.64     28.03 o 
  -4   4  11      584.52      573.97     30.90 o 
  -3   4  11     1079.32      990.14     70.03 o 
  -2   4  11     1835.34     1848.96     61.53 o 
  -1   4  11      383.51      377.62     13.21 o 
   0   4  11      240.89      231.59     15.74 o 
   1   4  11     7074.00     7092.73     66.57 o 
   2   4  11     1818.02     1815.21     29.50 o 
   3   4  11       17.90       15.61      5.49 o 
   4   4  11     1587.96     1602.36     28.93 o 
   5   4  11      591.19      576.91     17.42 o 
   6   4  11      166.50      160.00     15.22 o 
   7   4  11      927.64      904.85     26.50 o 
   8   4  11      633.78      661.94     28.10 o 
  -9   5  11      435.33      471.88     24.70 o 
  -8   5  11       22.43       35.37     10.30 o 
  -7   5  11      580.10      631.35     23.82 o 
  -6   5  11     3108.31     3148.83     75.74 o 
  -5   5  11       30.59       23.65      7.96 o 
  -4   5  11      351.00      265.17     45.90 o 
  -3   5  11     3648.37     3489.18     73.16 o 
  -2   5  11      204.32      196.75     21.25 o 
  -1   5  11      548.13      547.50     17.83 o 
   0   5  11      611.99      625.65     17.08 o 
   1   5  11      136.73      139.32      8.83 o 
   2   5  11     3313.05     3337.31     49.56 o 
   3   5  11       71.39       91.29      8.42 o 
   4   5  11       40.15       46.20      7.53 o 
   5   5  11     2361.85     2383.57     38.48 o 
   6   5  11      278.62      260.23     14.09 o 
   7   5  11        2.47        4.85      7.96 o 
   8   5  11     1673.26     1681.75     38.65 o 
  -8   6  11      925.50      880.17     29.65 o 
  -7   6  11      241.28      281.89     23.25 o 
  -6   6  11      156.94      128.33     19.40 o 
  -5   6  11      724.31      678.81     24.02 o 
  -4   6  11      154.73      140.37     14.12 o 
  -3   6  11     1575.89     1432.53     48.59 o 
  -2   6  11     1604.34     1619.45     43.52 o 
  -1   6  11     1247.44     1219.85     52.52 o 
   0   6  11     2187.22     2232.39     43.70 o 
   1   6  11     2095.52     2136.84     39.57 o 
   2   6  11      387.65      421.32     28.95 o 
   3   6  11      810.61      853.17     19.77 o 
   4   6  11     3391.56     3379.38     66.40 o 
   5   6  11     1344.64     1365.44     28.58 o 
   6   6  11      141.48      123.61     13.46 o 
   7   6  11      291.22      307.52     17.60 o 
   8   6  11      109.94      125.83     16.10 o 
  -8   7  11      621.23      554.50     40.21 o 
  -7   7  11      665.79      696.30     49.31 o 
  -6   7  11      408.62      398.36     31.02 o 
  -5   7  11       69.62       78.65     11.22 o 
  -4   7  11      491.22      470.31     21.67 o 
  -3   7  11      344.34      341.57     54.10 o 
  -2   7  11      551.94      542.71     50.36 o 
  -1   7  11      969.04      948.57     31.68 o 
   0   7  11      655.69      679.27     26.20 o 
   1   7  11       34.41       22.94      7.79 o 
   2   7  11     2488.43     2451.13     49.66 o 
   3   7  11     2060.43     2080.12     45.19 o 
   4   7  11      149.88      143.21     11.84 o 
   5   7  11      630.28      589.88     20.20 o 
   6   7  11     1016.62      972.61     26.71 o 
   7   7  11      372.20      346.12     22.29 o 
  -7   8  11      336.80      288.19     21.93 o 
  -6   8  11      424.26      416.94     22.44 o 
  -5   8  11     1819.70     1788.70     41.68 o 
  -4   8  11      242.49      230.75     16.44 o 
  -3   8  11       36.25       44.26     11.41 o 
  -2   8  11      652.97      668.52     57.44 o 
  -1   8  11        2.33       19.78      9.07 o 
   0   8  11        5.63        2.97      8.45 o 
   1   8  11     2226.52     2249.19     45.03 o 
   2   8  11       11.29        5.08     10.47 o 
   3   8  11      439.23      442.85     27.13 o 
   4   8  11     1354.94     1389.94     37.11 o 
   5   8  11      104.35       91.92     12.95 o 
   6   8  11       84.65      104.66     12.55 o 
   7   8  11      280.34      255.27     16.77 o 
  -7   9  11        1.42       -0.71      9.13 o 
  -6   9  11      125.40      113.81     15.42 o 
  -5   9  11      279.61      273.23     18.63 o 
  -4   9  11      658.76      612.42     25.73 o 
  -3   9  11      179.42      184.33     18.36 o 
  -2   9  11      130.13      116.91     14.95 o 
  -1   9  11      875.73      861.44     51.54 o 
   0   9  11      230.11      218.74     18.06 o 
   1   9  11        1.74        9.04      7.75 o 
   2   9  11     2832.08     2779.04     77.51 o 
   3   9  11      769.33      870.75     35.46 o 
   4   9  11       85.39       88.97     12.64 o 
   5   9  11       24.66       40.54     10.91 o 
   6   9  11      198.20      243.54     21.98 o 
  -6  10  11        4.95        9.37      9.38 o 
  -5  10  11      274.29      268.22     18.76 o 
  -4  10  11      605.83      531.08     29.04 o 
  -3  10  11      210.16      165.62     17.98 o 
  -2  10  11      894.32      804.07     31.43 o 
  -1  10  11       45.11       64.67     10.94 o 
   0  10  11      430.84      476.23     21.50 o 
   1  10  11       60.65       43.71     13.16 o 
   2  10  11      204.23      191.52     20.22 o 
   3  10  11      595.18      620.45     30.63 o 
   4  10  11        5.64       11.46     11.70 o 
   5  10  11      134.39      117.59     14.74 o 
  -5  11  11        5.94       15.01      9.61 o 
  -4  11  11        5.44        9.53      9.05 o 
  -3  11  11      139.40      106.56     16.21 o 
  -2  11  11       58.84       71.43     14.05 o 
  -1  11  11      120.50      121.22     13.65 o 
   0  11  11      104.70      102.15     20.74 o 
   1  11  11      160.13      154.57     19.44 o 
   2  11  11      109.51      111.95     17.25 o 
   3  11  11       56.39       70.88     15.13 o 
   4  11  11        0.41        1.43     11.76 o 
  -3  12  11      157.39      159.29     16.08 o 
  -2  12  11       22.69       28.98     10.50 o 
  -1  12  11      376.90      420.19     22.76 o 
   0  12  11      106.55      120.20     13.77 o 
   1  12  11        0.40       -0.99     11.03 o 
   2  12  11       62.53       66.03     15.57 o 
  -9   0  12      812.14      820.32     53.11 o 
  -8   0  12      299.11      268.33     34.23 o 
  -7   0  12     3293.75     3180.43     58.06 o 
  -6   0  12     1153.16     1170.67     38.06 o 
  -5   0  12      227.86      260.99     34.62 o 
  -4   0  12       45.06       31.10     13.18 o 
  -3   0  12     1644.07     1617.60     43.91 o 
  -2   0  12       75.01       72.47     11.20 o 
  -1   0  12      579.94      546.73     18.82 o 
   0   0  12     1149.24     1148.13     23.71 o 
   1   0  12     1417.02     1369.88     38.25 o 
   2   0  12      170.97      205.94     17.29 o 
   3   0  12     2287.80     2138.53     43.76 o 
   4   0  12     1743.65     1629.16     47.17 o 
   5   0  12     2919.25     2846.22     71.21 o 
   6   0  12      330.40      282.99     40.52 o 
   7   0  12       27.12       25.59     13.11 o 
   8   0  12     1787.89     1872.78     58.70 o 
  -9   1  12       12.69       10.74     13.56 o 
  -8   1  12      179.60      224.25     15.00 o 
  -7   1  12       14.57        4.00      9.60 o 
  -6   1  12      781.94      779.90     22.24 o 
  -5   1  12     1571.11     1631.32     31.91 o 
  -4   1  12        1.59        5.29      6.05 o 
  -3   1  12       91.92      104.03      9.58 o 
  -2   1  12     7370.30     7298.37     81.71 o 
  -1   1  12      619.42      622.91     15.70 o 
   0   1  12      324.47      343.72      9.70 o 
   1   1  12     1316.08     1364.03     20.27 o 
   2   1  12      472.52      430.54     16.26 o 
   3   1  12      548.27      565.25     14.71 o 
   4   1  12      764.75      774.16     19.61 o 
   5   1  12      110.82       91.94     10.70 o 
   6   1  12      912.89      800.33     24.46 o 
   7   1  12      290.63      298.82     25.84 o 
   8   1  12       43.27       39.55      9.51 o 
  -9   2  12      536.83      582.77     22.28 o 
  -8   2  12      156.04      156.75     13.54 o 
  -7   2  12      227.38      238.80     15.35 o 
  -6   2  12      498.00      470.99     18.80 o 
  -5   2  12        5.58        2.72      8.18 o 
  -4   2  12     2104.11     2121.65     41.55 o 
  -3   2  12      579.81      588.88     17.33 o 
  -2   2  12      165.39      175.46     11.07 o 
  -1   2  12     2509.96     2489.87     54.06 o 
   0   2  12       13.81        7.48      4.74 o 
   1   2  12      239.33      248.63      9.63 o 
   2   2  12     1255.65     1289.89     22.04 o 
   3   2  12      777.54      728.47     18.42 o 
   4   2  12      300.70      255.81     13.18 o 
   5   2  12      582.44      584.58     29.55 o 
   6   2  12      330.18      359.51     21.17 o 
   7   2  12      712.26      704.23     24.19 o 
   8   2  12      416.95      431.81     26.51 o 
  -8   3  12      298.97      331.81     23.45 o 
  -7   3  12      835.76      816.68     24.04 o 
  -6   3  12       27.96       33.06      9.55 o 
  -5   3  12      449.31      454.77     20.29 o 
  -4   3  12       46.04       39.14     10.92 o 
  -3   3  12      266.32      267.46     18.53 o 
  -2   3  12     1038.19     1033.98     23.03 o 
  -1   3  12        0.29       -3.01      5.40 o 
   0   3  12       25.16       15.76      6.26 o 
   1   3  12       18.15       20.89      6.04 o 
   2   3  12      151.79      162.02      9.09 o 
   3   3  12      120.21      137.07     10.02 o 
   4   3  12      826.34      875.59     21.05 o 
   5   3  12       98.92       67.99     11.24 o 
   6   3  12     1098.51     1091.72     28.83 o 
   7   3  12     1593.44     1653.38     37.51 o 
   8   3  12        6.51        9.63      9.43 o 
  -8   4  12       21.46       45.97     11.02 o 
  -7   4  12       86.15       83.87     12.43 o 
  -6   4  12      457.05      464.37     22.05 o 
  -5   4  12      113.46      113.82     12.30 o 
  -4   4  12      380.37      395.64     53.51 o 
  -3   4  12     1674.83     1539.37     43.39 o 
  -2   4  12      466.67      445.17     18.23 o 
  -1   4  12      578.35      588.81     17.09 o 
   0   4  12     1134.98     1131.94     24.18 o 
   1   4  12        2.06        3.98      6.11 o 
   2   4  12      104.41       87.73      8.37 o 
   3   4  12      954.68      962.46     32.67 o 
   4   4  12      122.32      126.54     11.14 o 
   5   4  12      253.59      263.18     14.05 o 
   6   4  12      146.89      153.73     12.01 o 
   7   4  12        3.59        8.28      8.21 o 
  -8   5  12       51.59       48.19     17.48 o 
  -7   5  12       85.90       94.91     13.02 o 
  -6   5  12       27.88       20.85      9.22 o 
  -5   5  12        5.70        2.10      8.02 o 
  -4   5  12       16.04        7.69      9.17 o 
  -3   5  12        3.33        4.60     13.97 o 
  -2   5  12      332.35      335.63     21.98 o 
  -1   5  12       23.71       27.25      8.14 o 
   0   5  12       80.78       83.22      8.62 o 
   1   5  12     1024.36      939.25     22.86 o 
   2   5  12       85.71       77.58     11.28 o 
   3   5  12      249.24      242.94     21.84 o 
   4   5  12       25.86       28.66      7.31 o 
   5   5  12       10.15        8.73      6.90 o 
   6   5  12      154.51      152.40     11.98 o 
   7   5  12       10.31       12.27      8.02 o 
  -7   6  12        5.54        5.49      9.19 o 
  -6   6  12        0.38        3.32      6.50 o 
  -5   6  12       99.75       94.52     12.16 o 
  -4   6  12      496.08      406.58     25.55 o 
  -3   6  12      432.60      431.66     38.95 o 
  -2   6  12       59.60       47.23     11.20 o 
  -1   6  12       36.59       24.00      8.13 o 
   0   6  12      297.53      305.62     17.07 o 
   1   6  12       88.38       96.65     14.31 o 
   2   6  12       26.32       18.42      6.63 o 
   3   6  12      173.53      175.83     15.21 o 
   4   6  12       27.51       18.38      9.47 o 
   5   6  12       45.07       58.94     13.50 o 
   6   6  12      196.06      171.26     12.64 o 
   7   6  12      132.45      158.69     16.66 o 
  -7   7  12      253.61      232.74     18.20 o 
  -6   7  12      343.76      334.40     20.95 o 
  -5   7  12      396.31      376.04     23.30 o 
  -4   7  12       52.63       76.33     15.34 o 
  -3   7  12       66.81       57.98     12.38 o 
  -2   7  12       43.72       28.98     10.30 o 
  -1   7  12      156.53      153.20     15.70 o 
   0   7  12      154.90      154.11     13.43 o 
   1   7  12      308.62      267.54     29.51 o 
   2   7  12        9.63       10.84     10.69 o 
   3   7  12      831.19      812.94     27.74 o 
   4   7  12        6.23        0.21      8.59 o 
   5   7  12      169.58      200.11     17.04 o 
   6   7  12      456.55      451.76     26.07 o 
  -6   8  12      275.83      291.99     19.96 o 
  -5   8  12       12.66        7.70      8.84 o 
  -4   8  12      772.04      792.67     32.55 o 
  -3   8  12      242.44      259.82     22.62 o 
  -2   8  12        3.56        2.89      8.85 o 
  -1   8  12     1317.58     1315.48     39.86 o 
   0   8  12       39.02       52.49     11.53 o 
   1   8  12      257.53      283.50     23.13 o 
   2   8  12       79.56       95.51     15.50 o 
   3   8  12      205.09      215.19     16.94 o 
   4   8  12       34.88       40.53     10.87 o 
   5   8  12      811.15      764.02     31.34 o 
  -5   9  12      242.81      265.00     19.00 o 
  -4   9  12      422.79      499.11     44.07 o 
  -3   9  12      391.44      399.17     26.56 o 
  -2   9  12      725.12      692.33     50.36 o 
  -1   9  12        9.73       10.78     10.64 o 
   0   9  12      132.32      127.84     13.31 o 
   1   9  12      368.96      392.58     27.04 o 
   2   9  12        8.19        9.08     11.20 o 
   3   9  12        4.79       -0.80     10.78 o 
   4   9  12      335.45      357.47     32.33 o 
   5   9  12        0.37        4.36      9.97 o 
  -4  10  12      474.94      545.51     33.64 o 
  -3  10  12      731.18      754.97     32.12 o 
  -2  10  12       30.74       17.74     10.68 o 
  -1  10  12      387.24      444.26     28.72 o 
   0  10  12      401.78      402.06     21.68 o 
   1  10  12      273.23      333.76     25.92 o 
   2  10  12      741.38      793.46     34.96 o 
   3  10  12       64.94       68.91     15.88 o 
  -2  11  12      651.16      743.16     31.94 o 
  -1  11  12       56.54       76.67     14.39 o 
   0  11  12      568.32      490.14     31.35 o 
   1  11  12      867.28      769.51     35.01 o 
   2  11  12      687.69      751.31     65.31 o 
  -8   1  13       13.72       18.24     12.72 o 
  -7   1  13     1037.30     1037.66     31.92 o 
  -6   1  13       16.05       14.19      9.37 o 
  -5   1  13       90.03       77.54     11.53 o 
  -4   1  13      193.72      216.58     13.36 o 
  -3   1  13      125.90      138.63     16.36 o 
  -2   1  13       13.98        4.63      6.29 o 
  -1   1  13        3.36        1.92      5.38 o 
   0   1  13       70.56       68.69      6.90 o 
   1   1  13       26.60       24.59      5.57 o 
   2   1  13      298.49      306.28     15.43 o 
   3   1  13       26.14       28.23      6.36 o 
   4   1  13      162.87      167.19     11.63 o 
   5   1  13      196.38      190.37     12.68 o 
   6   1  13        7.97        2.82      8.23 o 
   7   1  13       14.66       13.04      9.20 o 
  -7   2  13        7.19        6.80      8.10 o 
  -6   2  13        5.82       -7.19      8.68 o 
  -5   2  13        7.46       10.27      8.84 o 
  -4   2  13      129.45      117.08     13.08 o 
  -3   2  13       56.44       63.73     12.61 o 
  -2   2  13       15.68       22.53      6.05 o 
  -1   2  13      632.22      623.67     24.37 o 
   0   2  13     3138.50     3198.04     43.47 o 
   1   2  13     1098.55     1099.35     25.14 o 
   2   2  13       62.33       75.80      7.39 o 
   3   2  13      806.58      819.47     18.54 o 
   4   2  13      241.04      250.57     13.60 o 
   5   2  13      117.35      110.66     10.49 o 
   6   2  13      445.95      461.15     25.61 o 
   7   2  13      627.60      609.71     35.61 o 
  -7   3  13      173.26      188.17     14.51 o 
  -6   3  13      972.82     1026.29     31.75 o 
  -5   3  13      116.41      147.64     21.64 o 
  -4   3  13      162.74      209.00     19.32 o 
  -3   3  13      107.86      122.24     12.62 o 
  -2   3  13      103.76       94.50     11.13 o 
  -1   3  13      408.03      441.02     15.94 o 
   0   3  13       80.58       80.95      9.05 o 
   1   3  13      634.95      617.53     18.98 o 
   2   3  13     2187.00     2089.52     38.05 o 
   3   3  13      305.49      301.41     12.82 o 
   4   3  13       16.63        8.82      6.70 o 
   5   3  13      770.07      818.57     22.15 o 
   6   3  13      129.45      105.87     10.82 o 
  -7   4  13       67.72       74.35     12.29 o 
  -6   4  13      553.62      616.60     24.04 o 
  -5   4  13      428.57      539.19     30.58 o 
  -4   4  13       14.26        0.91      9.32 o 
  -3   4  13     2072.67     2099.38     51.66 o 
  -2   4  13       12.35        6.05      7.53 o 
  -1   4  13      215.53      258.26     16.32 o 
   0   4  13     2053.90     2036.15     42.12 o 
   1   4  13      737.66      704.18     20.44 o 
   2   4  13        1.52        2.66      6.58 o 
   3   4  13      370.19      382.05     22.35 o 
   4   4  13      762.31      753.45     20.59 o 
   5   4  13      227.62      230.26     15.30 o 
   6   4  13      648.23      673.11     20.82 o 
  -7   5  13      732.72      793.80     41.12 o 
  -6   5  13      387.88      384.61     21.80 o 
  -5   5  13        6.13        9.79     10.84 o 
  -4   5  13      590.36      671.89     34.43 o 
  -3   5  13        2.70       -8.84      9.32 o 
  -2   5  13      516.78      509.65     20.58 o 
  -1   5  13      341.40      353.76     22.83 o 
   0   5  13      411.61      403.93     41.70 o 
   1   5  13     1532.00     1555.32     39.03 o 
   2   5  13     1624.28     1628.83     69.28 o 
   3   5  13      833.27      868.61     28.35 o 
   4   5  13     1173.09     1179.06     40.76 o 
   5   5  13     1118.25     1125.49     26.06 o 
   6   5  13      293.57      293.16     15.89 o 
  -6   6  13      532.41      565.27     36.47 o 
  -5   6  13      967.52     1029.59     38.09 o 
  -4   6  13      196.85      183.18     19.67 o 
  -3   6  13     1175.99     1223.38     39.90 o 
  -2   6  13      757.66      770.97     25.52 o 
  -1   6  13        1.53        3.94      7.56 o 
   0   6  13      629.53      617.82     29.15 o 
   1   6  13      926.55      952.48     37.08 o 
   2   6  13       19.67       25.37      9.90 o 
   3   6  13     1430.81     1337.92     43.53 o 
   4   6  13      771.45      733.62     34.72 o 
   5   6  13      144.33      152.35     18.20 o 
  -5   7  13      536.59      564.35     33.84 o 
  -4   7  13      381.11      425.97     33.05 o 
  -3   7  13       69.51       93.15     17.70 o 
  -2   7  13      678.10      681.67     29.45 o 
  -1   7  13     1165.51     1155.19     32.56 o 
   0   7  13      663.58      689.80     31.70 o 
   1   7  13       19.06       23.35     16.13 o 
   3   7  13      143.36      148.60     15.44 o 
   4   7  13      505.65      483.61     25.60 o 
  -4   8  13        9.79        6.78     10.69 o 
  -3   8  13      987.31      991.24     36.72 o 
  -2   8  13        3.72        6.72      9.91 o 
  -1   8  13      181.21      192.52     29.18 o 
   0   8  13     1638.98     1656.81     50.77 o 
   1   8  13      137.72      162.88     26.36 o 
   2   8  13       93.73       93.17     16.72 o 
   3   8  13      891.05      959.38     75.34 o 
   4   8  13      784.77      791.52     29.79 o 
  -3   9  13      333.32      313.64     34.43 o 
  -2   9  13        7.60        5.57     10.13 o 
  -1   9  13      565.30      555.74     24.71 o 
   1   9  13      192.61      188.78     21.55 o 
   2   9  13       42.71       51.92     15.11 o 
  -6   0  14       66.84      121.18     26.75 o 
  -5   0  14      323.31      372.40     26.95 o 
  -4   0  14     2359.62     2395.73     91.87 o 
  -3   0  14       41.60       38.00     12.27 o 
  -2   0  14      214.32      241.47     23.02 o 
  -1   0  14     2124.75     2123.44     78.69 o 
   0   0  14      220.98      234.49     27.54 o 
   1   0  14      737.69      780.54     24.83 o 
   2   0  14      657.85      699.03     39.39 o 
   3   0  14      179.71      167.17     15.10 o 
   4   0  14      627.73      596.03     33.49 o 
   5   0  14      349.37      334.13     21.32 o 
  -6   1  14      960.46     1005.39     38.36 o 
  -5   1  14      753.97      882.42     40.82 o 
  -4   1  14       19.43       17.86      9.36 o 
  -3   1  14      505.88      515.20     18.16 o 
  -2   1  14     2395.98     2327.95     40.49 o 
  -1   1  14       31.63       28.25      7.56 o 
   0   1  14      477.81      486.64     19.96 o 
   1   1  14      751.90      742.16     25.04 o 
   2   1  14       37.41       52.93      7.27 o 
   3   1  14      224.28      224.83     11.79 o 
   4   1  14       27.56       39.45      7.60 o 
   5   1  14      364.34      373.99     15.98 o 
  -6   2  14      167.38      171.84     16.29 o 
  -5   2  14      719.81      762.84     38.22 o 
  -4   2  14      424.47      438.62     22.82 o 
  -3   2  14      229.43      238.71     17.01 o 
  -2   2  14      268.46      282.61     14.94 o 
  -1   2  14      676.91      702.64     22.86 o 
   0   2  14        0.18        7.97      7.78 o 
   1   2  14     1597.83     1600.67     32.35 o 
   2   2  14      612.42      602.28     19.76 o 
   3   2  14        4.64        1.73      5.89 o 
   4   2  14      268.58      296.88     13.95 o 
   5   2  14     1852.16     1859.15     34.94 o 
  -6   3  14      298.80      278.02     20.09 o 
  -5   3  14       81.01       87.78     18.35 o 
  -4   3  14      960.36      977.65     54.45 o 
  -3   3  14     1224.76     1192.15     33.26 o 
  -2   3  14      816.81      820.84     23.08 o 
  -1   3  14        9.19        9.91      6.35 o 
   0   3  14      594.05      630.50     22.82 o 
   1   3  14        1.87        3.12      7.03 o 
   2   3  14      104.30       93.41     10.72 o 
   3   3  14      373.95      407.73     19.54 o 
   4   3  14      359.78      360.76     18.15 o 
   5   3  14       33.15       38.98      8.81 o 
  -5   4  14      110.39      133.79     17.59 o 
  -4   4  14      689.79      640.01     71.61 o 
  -3   4  14        4.41        3.61      7.94 o 
  -2   4  14      394.76      376.20     25.98 o 
  -1   4  14      130.69      141.32     13.37 o 
   0   4  14      376.57      353.71     24.76 o 
   1   4  14       68.50       62.79     10.77 o 
   2   4  14       49.20       39.87      8.88 o 
   3   4  14      114.46      120.43     11.75 o 
   4   4  14      501.15      530.58     25.46 o 
  -5   5  14        6.31        3.11     11.21 o 
  -4   5  14        0.09       -3.08     10.15 o 
  -3   5  14      126.71      129.59     13.53 o 
  -2   5  14        3.65       13.69      8.39 o 
  -1   5  14      133.21      122.78     16.79 o 
   0   5  14       10.57       22.41     12.10 o 
   1   5  14       28.14       39.15     12.80 o 
   2   5  14      488.37      533.84     23.98 o 
   3   5  14       41.83       39.89      9.51 o 
   4   5  14      112.13      123.87     14.76 o 
  -4   6  14        0.31        1.64     10.84 o 
  -3   6  14        2.37       -5.34      8.29 o 
  -2   6  14       14.27       11.54      8.84 o 
  -1   6  14       45.16       53.11     18.89 o 
   0   6  14        4.70        0.41     10.71 o 
   1   6  14       66.90       76.29     15.42 o 
   2   6  14       21.06       27.60     12.93 o 
   3   6  14        3.99       -4.19      9.04 o 
  -3   7  14      571.68      582.23     28.93 o 
  -2   7  14      454.18      485.83     23.98 o 
  -1   7  14      373.58      352.27     37.18 o 
   0   7  14      158.23      152.05     28.52 o 
   1   7  14     1433.04     1357.80     69.25 o 
   2   7  14       68.62       42.89     14.27 o 
  -4   1  15      195.03      171.06     16.01 o 
  -3   1  15       15.28        9.50      8.78 o 
  -2   1  15        0.71        9.75      7.20 o 
  -1   1  15        4.18      -11.02     11.02 o 
   0   1  15      974.12      986.13     49.97 o 
   1   1  15      149.09      166.98     18.06 o 
   2   1  15      261.70      284.81     18.84 o 
   3   1  15      481.62      496.50     21.36 o 
  -4   2  15        1.62        9.73     10.04 o 
  -3   2  15      835.23      865.50     29.00 o 
  -2   2  15       88.47       94.93     12.47 o 
  -1   2  15        3.73        0.62      9.87 o 
   0   2  15      740.86      724.50     36.59 o 
   1   2  15      271.83      260.62     15.37 o 
   2   2  15       20.96       12.52      8.08 o 
   3   2  15        7.97       14.96      8.32 o 
  -3   3  15        6.71        0.48      9.14 o 
  -2   3  15      589.99      620.83     27.26 o 
  -1   3  15       60.18       68.85     20.85 o 
   0   3  15        3.39        3.00     10.81 o 
   1   3  15     1798.83     1849.92     42.83 o 
   2   3  15      143.90      143.52     12.68 o 
  -2   4  15       31.63       19.75     10.74 o 
  -1   4  15       84.28      101.21     16.52 o 
   0   4  15      490.40      494.71     36.79 o 
   1   4  15       42.84       49.25     14.11 o 
  -1   5  15      567.10      589.31     29.47 o 
   0   5  15      141.49      128.93     18.46 o 
                                                 
